# Supplementary material for: Dual RNA-seq of Xanthomonas oryzae pv. oryzicola infecting rice reveals novel insights into bacterial-plant interaction
Source: PLoS One. 2019 Apr 17;14(4):e0215039. doi: 10.1371/journal.pone.0215039 (PMC6469767; doi:10.1371/journal.pone.0215039)
Supplement: S1 Table — (XLSX) [file pone.0215039.s001.xlsx]

## Sheet: Sheet1
S1 Table. Verification of DEGs using qRT-PCR.
Fold change for rice gene representation log2(T3SD_FPKM/WT_FPKM), result from RNA-seq in rice leaves infected with the Xoc GX01 T3SD and GX01 wild-type (WT) strains.
Fold change for Xoc gene representation log2(WTXOC/NBXOC), gene expression level change of Xoc GX01 growing in planta compared to in media.
2(-ΔΔC(t)) representation the same comparison as fold change showed but result from qRT-PCR assay (three biological replicates).
Gene ID	Fold change	2(-ΔΔC(t))	SEM of 2(-ΔΔC(t))	Forward primer	Reverse primer
Os12t0139400-01	1.34	1.93	0.393	AGCCTCTTCCTTCTGTTCTTCC	CGGAGCCTCTATAGCCACTG
Os02t0626100-01	1.18	1.05	0.324	CGAGAAGCTCAAGTCCCCC	CAATGGCGATGGGATCTTGG
Os12t0555000-01	1.14	1.45	0.263	ATTGAGGTCGAGGGGGATGG	CACGTGTTTTGAATGACCCCC
Os04t0442000-01	0.96	1.21	0.141	GGGAATTCCGTGGTTGTTGG	GCCACGATCTGTACTACCGC
Os02t0601300-01	-0.92	-0.9	0.198	GCATAGCGTGCAGTGTGAAC	GAGCTCATTCCCAGGCCAAA
Os01t0810300-01	-1.48	-0.97	0.069	AGGAGAAGAGGGACCACGAC	TACAGGATCACGCACTTCTGG
Os07t0142100-00	-1.59	-1.72	0.212	GCCTTTATGCTAGACACGGT	TGCAGCTTTCTTCATGCAGG
Os12t0123800-01	-2.74	-2.81	0.09	AGCCCATGGAATTGGAAGCA	CGCCGACTTCGATAAACCCT
Os07t0102100-02	-3.49	-2.53	0.202	CATACCCAAGTCGGCTTCCT	TGGATGCCGAGTACTGAAGC
Os10t0555900-02	-5.34	-3.75	0.084	AGAACACCAACCAGTACCCG	CAGGGTGGTTGACGCATCTT
XOC_3749	6.8	7.96	0.791	TCTACCGCAAAGCCGTTTCT	TTGTCGATGCTTTCCAGGCT
XOC_3623	4.16	4.6	0.636	CAACCAGAAAGAAGTCACGCC	GGTCTGCGGGTTGAAGATCT
XOC_0560	3.55	5.13	0.183	CAACTCGGCTTCAACCTGGT	ACCGAAGAGCCGTATTACACC
XOC_1408	3.42	6.16	0.754	CCCAATACCCCTAACGGCTC	ATACCACTCCAGGGCCAGAT
XOC_4438	2.87	6.16	0.582	TCAGCTTGATGAGTGGAACGA	AGGATGATGTGCTCGCAGG
XOC_4639	1.65	2.39	0.085	CCCGGTACTCAATGTCGACA	GCCATTTCATCGCGATACCC
XOC_2230	1.59	1.5	0.17	GTGTTGACCGGTTTGATGCC	TCTACTGCGGTTTTGAGCCA
XOC_1495	-1.5	-1.98	0.363	GCGTGGCTTTGTCATCCATG	CATGGCCTCAAGAATGTCGC
XOC_2282	-3.04	-3.59	0.432	CACCTCCACCGTTAAGCAGA	CACCTGCGACACCACTTCA
XOC_1909	-4.95	-3.24	0.757	GCCGGTGATCCTGTACAACA	AGGATTCCTTCACTGCCTGC
Actin	-	-	-	GAGATCACTGCCTTGGCTCC	TGGGTCCGAAGAATTAGAAGCA
XOC_r005(16SrRNA)	-	-	-	CGATTGTTCTGACGGTACCCA	CCCAGGGCTTTCACAACAGA
