# Supplementary material for: Dual RNA-seq of Xanthomonas oryzae pv. oryzicola infecting rice reveals novel insights into bacterial-plant interaction
Source: PLoS One. 2019 Apr 17;14(4):e0215039. doi: 10.1371/journal.pone.0215039 (PMC6469767; doi:10.1371/journal.pone.0215039)
Supplement: S2 Table — (XLSX) [file pone.0215039.s002.xlsx]

## Sheet: Sheet1
S2 Table. Differential Expression Genes within the Rice Differential Group
Local ID present as rice genes RAP locus IDs
Fold change shows log2(T3SD_FPKM/WT_FPKM), represents transcript abundance in leaves inoculated with Xoc GX01 NK4122(ΔhrcC, type three secretion system defect) relative to Xoc GX01 wild type.
Novel genes and non-coding RNAs are not listed.
Local ID	Symbol	ORF length	T3SD FPKM	WT FPKM	Fold change	qvalue	description
Plant defence related, Wall associated receptor kinase
Os10t0180800-01	OsWAK112	3099	22.73	9.18	1.31	0.00487	Wall associated receptor kinase 112
Os09t0471500-01	OsWAK82	2603	3.99	1.41	1.5	0.00487	Wall associated receptor kinase 82
Os09t0471800-01	-	2453	3.37	1.32	1.35	0.0116	Similar to WAK80 - OsWAK receptor-like protein kinase.
Plant defence related, R-genes
Os03t0310800-01	-	941	321.57	135.28	1.25	0.00487	Similar to Hypersensitive reaction associated Ca2+-binding protein.
Os11t0226933-01	OsRPM1	2031	21.72	9.49	1.19	0.00487	NB-ARC domain containing protein.
Os04t0514600-00	OsRPS2	2903	4.44	2.01	1.14	0.0324	Similar to NBS-LRR type disease resistance protein O2 (Fragment).
Os01t0810300-01	OsCAM61	789	151.33	421.25	-1.48	0.00487	calmodulin
Plant defence related, Receptor-like Cytoplasmic Kinase
Os04t0503600-01	OsRLCK153	3290	8.55	18.24	-1.09	0.00487	Receptor-like Cytoplasmic Kinase 153
Os10t0395000-01	OsRLCK298	1408	3.11	13.88	-2.16	0.00487	Receptor-like Cytoplasmic Kinase 298
Plant defence related, Receptors
Os04t0659300-01	OsRMC	980	1.1	4.31	-1.97	0.0228	Receptor-like protein, Regulation of iron acquisition
Os06t0288100-01	PK	1844	26.04	12.17	1.1	0.00487	Similar to Receptor-like protein kinase.
Plant defence related, mitogen-activated protein kinase cascade
Os04t0339800-00	OsMEKK3	408	1.05	0	inf	0.0256	mitogen-activated protein kinase kinase kinase 3
Plant defence related, WRKY transcription factors
Os01t0826400-01	OsWRKY24	2058	7.42	2.86	1.38	0.00487	WRKY transcription factor 24
Os05t0322900-01	OsWRKY45	1396	15.09	5.13	1.56	0.00487	WRKY transcription factor 45
Os08t0386200-01	OsWRKY69	1376	12.69	2.91	2.13	0.00487	WRKY transcription factor 69.
Os05t0474800-01	OsWRKY70	2239	2.73	0.94	1.54	0.0116	WRKY transcription factor 70.
Os01t0584900-01	OsWRKY77	1091	7.18	2.63	1.45	0.0228	WRKY transcription factor 77
Plant defence related, NAC domain-containing protein
Os12t0123800-01	ONAC077	1632	7.82	52.44	-2.74	0.00487	NAC domain-containing protein 77
Os07t0683200-01	ONAC103	1650	2.55	5.91	-1.21	0.0491	NAC domain-containing protein 103
Os12t0123700-00	ONAC131	1637	13.53	27.77	-1.04	0.00487	NAC domain-containing protein 131
Os11t0126900-01	ONAC122	1653	11.21	25.14	-1.16	0.00487	NAC domain-containing protein 122
Plant defence related, Pathogenesis-related protein class 1(PR1)
Os01t0382000-01	OsPR1-11	823	58.56	26.13	1.16	0.00487	Pathogenesis-related protein class 1 basic gene,
Os01t0382400-01	OsPR1-12	750	3.06	10.17	-1.73	0.00852	pathogenesis-related protein 1-12, PR protein 1-12
Plant defence related, Phenylalanine metabolism
Os02t0626100-01	OsPAL1	2501	153.05	67.67	1.18	0.00487	phenylalanine ammonia-lyase 1
Os04t0518100-01	OsPAL02	2509	19.34	6.25	1.63	0.00487	Phenylalanine ammonia-lyase 02
Os05t0427400-00	OsPAL04	2151	45.24	13.19	1.78	0.00487	Phenylalanine ammonia-lyase
Os02t0626600-00	OsPAL05	2148	11.63	2.86	2.02	0.00487	Phenylalanine ammonia-lyase 05
Os02t0627100-01	OsPAL06	2405	65.98	19.05	1.79	0.00487	phenylalanine ammonia-lyase 1
Os04t0518400-01	OsPAL07	2549	2.67	1.01	1.41	0.0228	Phenylalanine ammonia-lyase 07
Plant defence related, Peroxidase
Os05t0135500-01	prx71	1408	26.1	7.47	1.81	0.00487	Haem peroxidase family protein.
Os06t0547400-01	prx86	1344	40.11	358.09	-3.16	0.00487	Similar to Peroxidase P7 (EC 1.11.1.7) (TP7).
Os10t0109600-01	prxRPA	1192	2.64	6.95	-1.4	0.0205	Peroxidase (EC 1.11.1.7).
Os04t0465100-01	prx55	1351	1.05	3.59	-1.77	0.0205	Haem peroxidase
Os04t0688500-01	prx62	1384	86.52	32.58	1.41	0.00487	Peroxidase (EC 1.11.1.7).
Os05t0134400-02	prx65	1600	10.08	4.44	1.18	0.00852	Similar to peroxidase 1.
Plant defence related, Other callose related
Os08t0168000-01	OsTPS31	1749	14.05	4.64	1.6	0.00487	Terpene synthase 31, sesquiterpene synthase
Os12t0106300-01	OsTBL1	1858	2.49	0.61	2.04	0.00852	Xylan acetyltransferase, Resistance to bacterial leaf blight disease
Plant defence related, Flavonoid biosynthesis
Os11t0530600-01	OsCHS1	1755	11.87	2.98	2	0.00487	Chalcone synthase 1
Os12t0115700-01	CHI	1279	13.62	4.84	1.49	0.0116	Chalcone isomerase domain containing protein.
Os04t0581000-01	-	1361	1.46	248.65	-7.41	0.00487	Similar to Flavanone 3-hydroxylase (Fragment).
Os03t0122300-01	-	1284	7.77	132.25	-4.09	0.00487	Similar to Flavanone 3-hydroxylase-like protein.
Plant defence related, Momilactone biosynthesis
Os04t0178300-02	OsCPS4	2768	16.9	7.59	1.15	0.0149	Rice ent-copalyl diphosphate (CDP) synthase4
Os04t0179700-01	OsKS4	2754	1.3	0.29	2.15	0.0304	Syn-pimara-7, 15-diene synthase.
Plant defence related, Expansins
Os01t0823100-01	EXPA2	1339	1.75	25.67	-3.88	0.00487	Alpha-expansin OsEXPA2.
Os05t0477600-01	EXPA4	1309	1.1	13.02	-3.56	0.00487	Alpha-expansin OsEXPA4.
Plant defence related, Glucanase, PR2
Os05t0375400-01	OsPR2	1605	36.75	89.35	-1.28	0.00487	Beta-glucanase precursor.
Os01t0713200-01	Gns10	1176	52.14	194.76	-1.9	0.00487	beta-1, 3-glucanase 10
Plant defence related, Chitinase, PR3/4/8
Os03t0132900-01	OsCht11	1086	12.17	5.1	1.26	0.0116	Chitinase11,
Os02t0605900-01	OsCht6	976	52.56	182.23	-1.79	0.00487	Chitinase6
Os08t0518800-01	OsChib3H-h	660	1.4	6.1	-2.12	0.0205	Similar to Class III chitinase homologue (OsChib3H-h)
Os01t0660200-01	OsChib3a	1236	44.24	9.7	2.19	0.00487	Acidic class III chitinase OsChib3a precursor
Plant defence related, PR10
Os03t0300400-01	OsPR10	879	548.51	231.96	1.24	0.0228	Pathogen-related protein (JIOsPR10).
Os12t0555200-01	OsPR10b	806	61.52	15.66	1.97	0.00487	pathogenesis-related protein PR-10b
Plant defence related, Germin
Os03t0804500-01	OsGLP3-7	856	9.79	3.99	1.3	0.0205	Germin-like protein 7, German-like protein 3-7
Plant defence related genes, Transporters
Os01t0719300-01	-	2806	0.65	229.29	-8.45	0.00487	Similar to Sulfate transporter 3.1 (AST12) (AtST1).
Os04t0562100-01	OsLHT5/7	1765	10.58	4.57	1.21	0.00487	Amino acid transporter, transmembrane domain containing protein.
Os03t0575200-01	OsHAK16	2904	28.6	225.37	-2.98	0.00487	Similar to Potassium transporter 1 (OsHAK1).
Plant defence related genes, Ferritins
Os11t0106700-02	-	1212	270.81	110.84	1.29	0.00487	Similar to Ferritin 1, chloroplast precursor (EC 1.16.3.1) (ZmFer1).
Os12t0106000-01	-	1157	355.69	125.13	1.51	0.00487	Ferritin, Iron storage protein, Iron homeostasis
Plant defence related genes, Other enzymes
Os10t0528100-01	OsGSTU24	1066	11.19	35.73	-1.68	0.00487	Similar to Glutathione S-transferase GST 42 (EC 2.5.1.18) (Fragment).
Os03t0273200-01	OsLAC11	2205	7.74	1.65	2.23	0.00487	Similar to Laccase (EC 1.10.3.2).
Os04t0511200-01	PXG	1035	39.86	83.35	-1.06	0.00487	EFA27 for EF hand, abscisic acid, 27kD.
Plant defence related genes, Others
Os02t0251900-01	OsVQ7	788	0.59	36.56	-5.95	0.00487	Similar to Tobacco rattle virus-induced protein variant 2.
Os09t0472900-01	-	741	0.45	25.04	-5.81	0.0416	Similar to Blight-associated protein p12 precursor.
Os05t0111300-01	MT2C	673	1.99	12.57	-2.66	0.00487	Similar to B22EL8 protein.
Os09t0327600-01	Pi5	1425	0.92	4.74	-2.36	0.00487	Magnaporthe grisea resistance-5
Os08t0539700-01	Pib-H8	4028	5.69	11.54	-1.02	0.0116	Magnaporthe grisea resistance-b-H8
Os04t0316200-01	-	1138	7.05	17.49	-1.31	0.00487	Membrane-binding protein
Os01t0714600-01	-	1013	8.23	3.46	1.25	0.0205	Similar to cDNA clone: J023088C01, full insert sequence.
Os11t0180000-01	-	981	9.79	3.33	1.56	0.00487	Plant disease resistance response protein family protein.
Abiotic stress tolerance
Os07t0529000-01	-	2091	0.59	34.02	-5.85	0.00487	Similar to Isocitrate lyase (Fragment).
Os06t0567200-01	-	2014	3.24	63.16	-4.29	0.00487	Cupredoxin domain containing protein.
Os12t0583700-00	-	1205	0.89	7.5	-3.08	0.00487	Zinc finger, C2H2-type domain containing protein.
Os03t0432100-01	-	2922	0.55	3.61	-2.71	0.00487	Similar to Pyruvate, phosphate dikinase 2.
Os05t0194900-01	-	1064	2.56	16.19	-2.66	0.00487	Similar to Pyrophosphate-fructose-6-phosphate 1-phosphotransferase-like protein (Pyrophosphate-dependent phosphofructo-1-kinase-like protein).
Os11t0170900-01	-	2086	0.62	3.56	-2.52	0.00487	Similar to BURP domain-containing protein 17.
Os10t0409400-01	BURP16	1220	0.95	5.35	-2.49	0.00487	beta subunit of polygalacturonase 1, Abiotic stress response
Os03t0226200-01	-	778	1.97	10.91	-2.47	0.00487	Non-symbiotic hemoglobin 2 (rHb2) (ORYsa GLB1b).
Os01t0136200-01	HSP16.9B	752	1.07	4.49	-2.07	0.0434	16.9 kDa class I heat shock protein 1.
Os03t0348900-02	-	1059	1.24	5.08	-2.04	0.0454	Ring finger E3 ubiquitin ligase, Abiotic stress tolerance
Os03t0832200-01	-	1779	4.34	13.55	-1.64	0.00487	Similar to Calcium-binding protein precursor (Calreticulin).
Os04t0616600-01	-	1071	1.59	4.97	-1.64	0.0256	Serine/threonine protein kinase-related domain containing protein.
Os06t0561000-01	-	1288	2.4	7.44	-1.63	0.0116	Myo-inositol oxygenase, Drought stress tolerance
Os01t0597800-01	-	1962	1.99	5.48	-1.46	0.0116	UDP-glucuronosyl/UDP-glucosyltransferase family protein.
Os02t0649300-01	HOX24	1332	3.39	8.84	-1.38	0.0116	HD-ZIP I protein, Transcription activator, Stress response, Panicle development
Os01t0952800-01	-	2378	36.08	94.14	-1.38	0.00487	Achaete-scute transcription factor related domain containing protein.
Os03t0327800-01	-	1782	7.26	18.6	-1.36	0.00487	NAC Family transcriptional activator, Abiotic stress response, Positive regulator of leaf senescence
Os02t0758000-01	HSP24.1	1110	11.54	28.52	-1.31	0.00487	Similar to Low molecular weight heat shock protein precursor (Mitochondrial small heat shock protein 22).
Os05t0211100-01	-	1619	1.9	4.63	-1.29	0.0471	Similar to Cytochrome P450-like protein.
Os11t0684000-01	-	1402	42.29	100.07	-1.24	0.00487	Similar to Transcription factor MYB21 (Myb-related protein 21) (AtMYB21) (Myb homolog 3) (AtMyb3).
Os02t0306401-00	-	1485	11.16	25.31	-1.18	0.00487	Similar to Nicotianamine aminotransferase A.
Os06t0681200-01	-	1091	8.13	18.35	-1.17	0.00487	Cupredoxin domain containing protein.
Os03t0286900-01	-	486	44.86	99.3	-1.15	0.00487	RCI2 (rare cold-inducible 2) family protein, Drought resistance
Os01t0184100-01	HSP18.0	807	7.34	16.16	-1.14	0.0416	Similar to 17.5 kDa class II heat shock protein.
Os04t0578600-01	-	2383	2.39	5.24	-1.13	0.0228	Similar to H0404F02.15 protein.
Os02t0526400-01	CLPD1	2618	111.26	243.03	-1.13	0.0228	Similar to ATP-dependent Clp protease ATP-binding subunit.
Os01t0916600-01	-	807	42.27	90.48	-1.1	0.00487	RNA recognition motif, glycine rich protein domain containing protein.
Os07t0258400-01	NRAMP1	2082	32.48	68.78	-1.08	0.0228	OsNramp1 (Integral membrane protein).
Os03t0339900-01	-	3760	18.79	9.31	1.01	0.00852	Similar to Serine/threonine protein kinase.
Os02t0187800-01	CAD2	1393	77.72	37.3	1.06	0.00487	Cinnamyl-alcohol dehydrogenase, Lignin biosynthesis, Monolignol biosynthesis
Os04t0578400-01	-	1457	27.26	12.8	1.09	0.00487	Similar to Beta-ring hydroxylase (Fragment).
Os07t0522500-01	PDR5	1686	27.41	12.85	1.09	0.00487	Similar to PDR6 ABC transporter.
Os04t0678700-01	PORA	1384	16.28	7.14	1.19	0.00487	Similar to Protochlorophyllide reductase (EC 1.3.1.33) (PCR) (NADPH- protochlorophyllide oxidoreductase) (POR) (Fragment).
Os05t0160300-01	-	671	27.56	12.04	1.19	0.0116	Bifunctional inhibitor/plant lipid transfer protein/seed storage domain containing protein.
Os03t0203700-02	-	3549	3.84	1.62	1.25	0.0149	Similar to Calcium-transporting ATPase 2, plasma membrane-type (EC 3.6.3.8) (Ca(2+)-ATPase isoform 2).
Os04t0339400-01	-	1235	12.98	5.46	1.25	0.00487	Aldo/keto reductase family protein.
Os07t0622200-01	DAHPS2	1966	80.17	32.59	1.3	0.00487	3-Deoxy-D-arabino-heptulosonate 7-phosphate synthase, Chorismate biosynthesis
Os06t0126500-01	-	1790	7.35	2.97	1.31	0.00852	Ubiquitin domain containing protein.
Os09t0494200-02	-	1453	14.66	5.77	1.34	0.0304	Similar to Chitinase-like protein (EC 3.2.1.14).
Os09t0255400-01	-	1417	5.33	1.92	1.47	0.0116	Similar to Indole-3-glycerol phosphate synthase, chloroplast precursor (EC 4.1.1.48) (IGPS).
Os06t0726300-00	-	1234	13.18	4.45	1.57	0.00487	NAC transcription factor, Drought and cold stress tolerance (Os06t0726300-01)
Os08t0546100-00	-	1462	7.34	2.46	1.58	0.00487	Similar to protein binding protein.
Os06t0131700-01	-	1774	3.09	1.02	1.6	0.0228	Similar to NAM protein.
Os01t0702700-01	-	1513	6.38	1.92	1.73	0.00487	Similar to Transcription factor MYB86 (Myb-related protein 86) (AtMYB86) (Myb homolog 4) (AtMyb4).
Os01t0750300-01	CESA4	3461	16.49	4.91	1.75	0.00487	Similar to Cellulose synthase (Fragment).
Os03t0401300-01	SUS1	2907	21.55	6.29	1.78	0.00487	Sucrose synthase 2 (EC 2.4.1.13) (Sucrose-UDP glucosyltransferase 2).
Os07t0628500-02	-	1150	6.69	1.94	1.79	0.00487	Basic helix-loop-helix dimerisation region bHLH domain containing protein.
Os08t0448000-01	4CL5	1978	13.16	3.71	1.83	0.00487	4-coumarate:coenzyme A ligase, Lignin biosynthesis, Defense against wounding
Os09t0482780-01	-	899	4.66	1.26	1.89	0.0372	FAS1 domain domain containing protein.
Os09t0522200-01	DREB1A	920	10.5	2.71	1.96	0.00487	DRE-binding protein 1A.
Os10t0467800-01	CESA7	3425	5.8	1.32	2.14	0.00487	Secondary wall-specific cellulose synthase, Secondary cell wall formation
Os08t0140300-01	-	1866	6.27	1.37	2.19	0.00487	Aromatic L-amino acid decarboxylase (AADC), Senescence-induced serotonin biosynthesis
Cell wall related
Os10t0555900-02	EXPB3	1311	5.1	207.05	-5.34	0.00487	Beta-expansin precursor.
Os10t0555600-01	EXPB6	1261	2.77	76.11	-4.78	0.00487	Beta-expansin precursor.
Os02t0658800-01	EXPB11	1378	0.88	19.52	-4.46	0.00487	Beta-expansin.
Os07t0480800-01	-	1554	0.43	2.18	-2.35	0.0281	Cellulase (EC 3.2.1.4).
Os02t0696500-01	-	1393	5.91	17.14	-1.54	0.00487	Concanavalin A-like lectin/glucanase domain containing protein.
Os07t0252400-01	CESA6	3745	11.76	5.11	1.2	0.00487	Similar to Cellulose synthase-8.
Os04t0229100-01	CAD6	1376	5.75	2.1	1.45	0.0179	Similar to Sinapyl alcohol dehydrogenase.
Os09t0422500-01	CESA9	3629	2.22	0.66	1.75	0.0228	Cellulose synthase A catalytic subunit 9, Cell wall biosynthesis and plant growth
Os01t0249200-01	-	1039	18.52	4.34	2.09	0.00487	Similar to Nectarin 1 precursor (EC 1.15.1.1) (Superoxide dismutase [Mn]).
Os03t0416200-01	-	1830	3.3	0.73	2.18	0.0149	BRITTLE CULM1.
Other transcription factors
Os05t0543600-01	-	1335	5.17	1.41	1.88	0.0116	Similar to Myb-related protein.
Os04t0594100-01	-	1636	6.08	2.23	1.45	0.00852	MYB transcription factor, Regulation of cellulose biosynthesis during secondary cell wall formation
Os04t0550200-01	-	988	15.47	6.07	1.35	0.00852	Pathogenesis-related transcriptional factor and ERF domain containing protein.
Os06t0571800-02	-	1633	53.1	22.94	1.21	0.00487	Similar to GATA transcription factor 3 (AtGATA-3).
Os12t0564100-01	-	2292	3.2	6.77	-1.08	0.0304	Similar to Myb-like DNA-binding domain containing protein, expressed.
Os11t0700500-01	-	1199	1.97	5.12	-1.38	0.0281	Similar to Snapdragon myb protein 305 homolog.
Os12t0624900-01	-	1450	7.1	30.2	-2.09	0.00487	Similar to GATA transcription factor 2 (AtGATA-2).
DNA binding
Os10t0391300-00	-	2211	0.14	1.75	-3.63	0.0228	DNA-binding SAP domain containing protein.
Os09t0421600-00	-	1336	0.36	2.22	-2.63	0.0324	Zinc finger, U1-type domain containing protein.
Os04t0583700-00	-	3105	0.5	3.07	-2.62	0.00487	Zinc finger, FYVE-type domain containing protein.
Os05t0360400-01	-	1273	0.58	2.45	-2.08	0.0324	Zinc finger, RING/FYVE/PHD-type domain containing protein.
Os01t0670800-01	ARF2	2337	4.8	12.54	-1.38	0.00487	Similar to Auxin response factor 2.
Os05t0560200-00	-	672	6.33	15.03	-1.25	0.0281	Similar to tumor-related protein-like.
Os06t0166400-01	-	1005	18.47	41.49	-1.17	0.00487	Similar to TINY-like protein (AP2 domain containing protein RAP2.10) (Fragment).
Os02t0628600-01	ARF8	2342	6.13	3.06	1	0.0454	Similar to Auxin response factor 8.
Os10t0539500-01	-	546	133.65	53.88	1.31	0.00487	Similar to Histone H4.
Transporter
Os02t0666700-01	-	1724	0.15	10.02	-6.04	0.0116	Permease for cytosine/purines, uracil, thiamine, allantoin family protein.
Os07t0102100-02	HAK22	2916	3.36	37.82	-3.49	0.00487	Similar to Potassium transporter 1 (OsHAK1). Splice isoform 2.
Os11t0587600-01	-	5192	1.92	12.39	-2.69	0.00487	Similar to PDR-like ABC transporter.
Os07t0102100-01	HAK22	3152	3.45	23.16	-2.75	0.00487	Similar to Potassium transporter 22.
Os02t0716800-01	-	2439	0.87	4.72	-2.44	0.0324	TGF-beta receptor, type I/II extracellular region family protein.
Os02t0741800-01	-	2123	0.54	1.85	-1.79	0.0324	Similar to Permease 1.
Os03t0785900-01	GSTU1	943	2.91	10	-1.78	0.00487	Similar to Glutathione-S-transferase.
Os03t0667300-00	IRT2	1113	1.59	4.84	-1.61	0.0281	Similar to Metal transport protein.
Os02t0191300-01	-	1732	16.64	43.71	-1.39	0.00487	Similar to Amino acid transporter-like protein.
Os01t0871600-01	-	1875	5.7	13.99	-1.3	0.00487	Similar to Peptide transporter PTR2-B.
Os04t0460300-01	-	1816	8.82	21.11	-1.26	0.00487	Amino acid transporter, transmembrane domain containing protein.
Os01t0623200-01	-	2367	4.08	8.75	-1.1	0.0179	Similar to C4-dicarboxylate transporter/malic acid transport protein.
Os03t0817200-01	-	1515	11.42	24.39	-1.09	0.00487	Amino acid transporter, transmembrane domain containing protein.
Os04t0571600-01	-	2176	5.79	1.63	1.83	0.00487	Multi antimicrobial extrusion protein MatE family protein.
Os12t0518200-01	-	1405	16.74	3.31	2.34	0.00487	Similar to Integral membrane protein DUF6 containing protein.
Other genes response to abscisic acid stimulus
Os11t0177400-01	-	1773	2.33	26.49	-3.51	0.00487	Similar to ATPase, coupled to transmembrane movement of substances.
Os10t0103800-01	-	1618	18.55	39.26	-1.08	0.00487	Inositol 1, 3, 4-trisphosphate 56-kinase family protein.
Response to cytokinin stimulus
Os04t0673300-01	-	1011	37.76	16.12	1.23	0.00487	A-type response regulator, Cytokinin signaling
Os11t0143300-01	-	919	195.03	78.33	1.32	0.00487	A-type response regulator, Cytokinin signaling
Os12t0139400-01	-	930	308.56	121.62	1.34	0.00487	A-type response regulator, Cytokinin signaling
Others
Os01t0585200-01	-	790	0.83	204.78	-7.95	0.00487	Similar to cDNA clone:J023088C01, full insert sequence.
Os12t0616500-00	-	1923	0.24	21.02	-6.47	0.00487	Similar to cation proton exchanger.
Os06t0678800-01	-	1953	0.94	60.93	-6.02	0.00487	Similar to Pollen-specific protein NTP303 precursor.
Os02t0700100-01	-	2261	0.43	8.67	-4.33	0.00487	Similar to WD-repeat protein.
Os05t0495600-00	-	3174	7.78	141.21	-4.18	0.00487	Similar to autoinhibited calcium ATPase.
Os03t0259100-01	-	733	0.4	7.06	-4.14	0.0471	Similar to Basic blue protein (Cusacyanin) (Plantacyanin) (CBP).
Os09t0472700-00	-	645	2.06	32.86	-4	0.00487	Similar to blight-associated protein p12.
Os03t0727800-01	-	1564	0.31	4.83	-3.96	0.00487	Cyclin-like F-box domain containing protein.
Os07t0132500-01	-	1072	0.65	7.25	-3.48	0.00487	Similar to Resistance protein candidate (Fragment).
Os09t0466100-01	CYCD4-1	1634	0.27	2.87	-3.41	0.00487	Cyclin, A/B/D/E domain containing protein.
Os04t0486950-01	-	2046	2.82	27.91	-3.31	0.00487	Similar to Malate synthase.
Os09t0388400-01	-	1303	0.87	7.93	-3.19	0.00487	HAD superfamily hydrolase-like, type 3 domain containing protein.
Os03t0582000-02	-	1283	1.85	16.01	-3.12	0.00487	Formiminotransferase, N-terminal domain containing protein.
Os04t0414300-00	-	486	10.3	77.88	-2.92	0.00487	Similar to H0622F05.1 protein.
Os03t0582000-01	-	1739	2.36	17.67	-2.91	0.00487	Similar to Glutamate formiminotransferase.
Os04t0598000-01	-	786	55.73	386.1	-2.79	0.00487	Similar to OSJNba0093F12.14 protein.
Os12t0105600-01	-	1426	11.59	74.14	-2.68	0.00487	Similar to Phosphate starvation regulator protein (Regulatory protein of P- starvation acclimation response Psr1).
Os03t0708100-01	-	1228	38.7	247.52	-2.68	0.00487	Phytanoyl-CoA dioxygenase family protein.
Os02t0813600-01	-	1708	0.59	3.45	-2.56	0.00487	Thiolase-like, subgroup domain containing protein.
Os06t0244000-01	-	1324	10.74	61.39	-2.52	0.00487	Similar to anthranilic acid methyltransferase 3.
Os01t0118300-01	-	2915	0.21	1.1	-2.42	0.00852	Similar to Phosphatidyl serine synthase.
Os01t0778700-01	-	2136	21.57	112.5	-2.38	0.00487	Similar to Transmembrane protein 49.
Os02t0731500-01	-	1213	0.61	3.15	-2.38	0.0471	Similar to cDNA, clone: J065098J18, full insert sequence.
Os10t0475100-00	-	2639	2	9.43	-2.24	0.00487	Similar to oxidoreductase.
Os07t0613000-01	-	788	8.94	40.2	-2.17	0.00487	RelA/SpoT protein domain containing protein.
Os07t0602600-01	-	1573	0.46	2.05	-2.17	0.0228	Similar to RNA binding protein.
Os06t0642500-02	-	2125	2.38	10.66	-2.16	0.00487	Cytochrome P450 domain containing protein.
Os02t0639600-01	-	1529	0.92	4.1	-2.15	0.00852	Similar to MLD (Degenerative spermatocyte homolog 1, lipid desaturase) (Migration-inducing gene 15 protein) (Sphingolipid delta 4 desaturase protein DES1).
Os10t0118000-01	-	1269	0.7	3.11	-2.15	0.0228	Similar to 5-pentadecatrienyl resorcinol O-methyltransferase.
Os09t0344500-01	-	1465	1.05	4.56	-2.12	0.00487	Similar to O-methyltransferase ZRP4 (EC 2.1.1.-) (OMT).
Os03t0140200-01	-	1120	0.99	4.25	-2.1	0.0116	Similar to Cytochrome P450 86A1 (EC 1.14.-.-) (CYPLXXXVI) (P450-dependent fatty acid omega-hydroxylase).
Os06t0694600-00	-	1455	0.69	2.81	-2.04	0.0256	Pentatricopeptide repeat domain containing protein.
Os11t0175400-01	-	2320	0.9	3.68	-2.03	0.00487	Plant neutral invertase family protein.
Os01t0598600-01	-	1758	0.63	2.49	-2	0.00852	Peptidase A1 domain containing protein.
Os01t0627800-01	-	1962	7.84	29.2	-1.9	0.00487	Similar to Cytochrome P450 monooxygenase CYP72A5 (Fragment).
Os02t0175400-01	-	2294	5.61	19.72	-1.81	0.00487	Similar to Vacuolar H(+)-ATPase subunit A (Fragment).
Os08t0508000-01	-	1693	18.75	64.84	-1.79	0.00487	Cytochrome P450 family protein.
Os02t0708200-01	-	2635	20.6	70.97	-1.78	0.00487	Uridine kinase family protein.
Os05t0542500-02	LEA3	968	8.48	29.2	-1.78	0.00487	LEA-like protein.
Os09t0509500-00	-	2139	2.29	7.83	-1.77	0.00487	Diacylglycerol acyltransferase domain containing protein.
Os06t0147100-01	-	698	36.21	117.82	-1.7	0.00487	Similar to cDNA clone:J023088C01, full insert sequence.
Os02t0503900-01	-	1761	1.06	3.41	-1.69	0.0116	Cytochrome P450 family protein.
Os05t0509400-01	-	1410	10.17	32.79	-1.69	0.00487	Similar to DNA binding protein-like.
Os01t0617700-01	-	2893	1.65	5.2	-1.66	0.00487	Similar to CENP-C (Fragment).
Os05t0574600-01	-	2232	1.22	3.84	-1.65	0.0116	Similar to 3-ketoacyl-CoA synthase.
Os03t0356582-01	-	2842	1.02	3.19	-1.65	0.00487	Phosphatidylinositol-4-phosphate 5-kinase, core domain containing protein.
Os02t0646500-01	-	1846	3.72	11.52	-1.63	0.00487	Aldehyde dehydrogenase domain containing protein.
Os03t0723400-01	-	947	2.03	6.28	-1.63	0.0347	Similar to UFG2.
Os04t0647900-01	-	3122	2.25	6.78	-1.59	0.00487	Leucine-rich repeat, N-terminal domain containing protein.
Os11t0454300-01	RAB21	708	3.1	9.28	-1.58	0.0281	Similar to Water-stress inducible protein RAB21.
Os01t0871500-01	-	1791	25.51	75.63	-1.57	0.00487	TGF-beta receptor, type I/II extracellular region family protein.
Os03t0291500-01	-	2238	4.21	12.26	-1.54	0.00487	Asparagine synthetase, Biosynthesis of asparagine following the supply of ammonium
Os05t0407100-01	-	468	6.99	20.35	-1.54	0.0304	Four F5 protein family protein.
Os06t0299200-00	-	891	2.45	6.9	-1.49	0.0179	Similar to H0207B04.1 protein.
Os03t0736900-01	-	772	19.23	53.69	-1.48	0.00487	Similar to Sorghum bicolor protein targeted either to mitochondria or chloroplast proteins T50848.
Os04t0675400-01	-	1756	1.35	3.75	-1.48	0.0205	Similar to Chaperone protein dnaJ.
Os01t0794800-01	-	2462	3.31	9.07	-1.45	0.00487	Similar to Subtilase.
Os05t0560300-01	-	1972	17.94	48.36	-1.43	0.00487	Protein kinase, core domain containing protein.
Os01t0546800-01	-	1478	4.4	11.74	-1.42	0.00487	AmbAllergen domain containing protein.
Os11t0604900-00	-	2988	0.98	2.6	-1.41	0.00487	Similar to NB-ARC domain containing protein.
Os01t0860601-01	-	910	18.43	47.66	-1.37	0.00487	Similar to Ferredoxin, root R-B1.
Os05t0393700-01	-	2377	10.89	28.01	-1.36	0.00487	Similar to Isoamylase-type starch debranching enzyme ISO2.
Os09t0552600-01	-	1347	3.18	8.16	-1.36	0.0179	RmlC-like jelly roll fold domain containing protein.
Os01t0124401-01	RBBI3.3	1063	4.6	11.57	-1.33	0.0454	Similar to Bowman-Birk type bran trypsin inhibitor.
Os01t0548750-00	-	915	4.84	12.17	-1.33	0.0149	Gnk2-homologous domain domain containing protein.
Os02t0720600-01	-	1735	10.53	26.29	-1.32	0.00487	Peptidase A1 domain containing protein.
Os03t0320100-01	-	1212	7.54	18.49	-1.29	0.00487	Alpha-L-arabinofuranosidase, C-terminal domain containing protein.
Os06t0137600-01	-	4005	4.65	11.19	-1.27	0.0491	K homology-like, alpha/beta domain containing protein.
Os03t0332100-00	CYP714B2	1763	8.12	19.26	-1.25	0.0116	Similar to Cytochrome P450 CYP714B3.
Os08t0112300-01	-	1621	5.03	11.88	-1.24	0.00852	Transferase domain containing protein.
Os01t0595600-01	-	1133	123.06	281.68	-1.19	0.00487	Alpha/beta hydrolase fold-1 domain containing protein.
Os09t0569300-01	-	2560	1.65	3.73	-1.18	0.0347	Similar to calmodulin-binding heat-shock protein.
Os08t0458200-01	-	1021	4.54	10.24	-1.17	0.0393	Similar to MTD1.
Os06t0568000-01	-	1415	61.79	139.27	-1.17	0.00487	Nonaspanin (TM9SF) family protein.
Os07t0446600-01	-	2330	6.24	14	-1.16	0.00487	Similar to OSIGBa0102I15.5 protein.
Os09t0545300-01	-	692	10.34	22.6	-1.13	0.0372	SAUR family protein, Negative regulator of auxin synthesis and transport
Os03t0802500-01	-	1821	4.09	8.9	-1.12	0.0179	ATPase, AAA-type, core domain containing protein.
Os05t0373900-01	-	1973	7.47	16.19	-1.12	0.00852	Similar to Eukaryotic peptide chain release factor subunit 1 (eRF1) (Eukaryotic release factor 1) (TB3-1) (Cl1 protein).
Os01t0709400-01	-	2002	11.22	24.21	-1.11	0.00487	Survival protein SurE family protein.
Os12t0438600-01	-	2681	26.18	56.37	-1.11	0.00487	Similar to chloride channel protein.
Os01t0644000-01	-	636	130.82	280.08	-1.1	0.00487	Twin-arginine translocation pathway signal domain containing protein.
Os01t0615100-01	-	486	83.5	176.63	-1.08	0.00487	Similar to Substilin /chymotrypsin-like inhibitor (Proteinase inhibitor).
Os06t0323100-01	-	1294	13.28	28.04	-1.08	0.00852	Similar to H1005F08.18 protein.
Os11t0172150-00	-	3084	6.31	13.29	-1.07	0.00487	Similar to Leucine Rich Repeat family protein, expressed.
Os01t0548600-01	-	833	13.2	27.61	-1.06	0.0116	Protein kinase, catalytic domain domain containing protein.
Os01t0124100-01	-	930	49.53	102.83	-1.05	0.00487	Proteinase inhibitor I12, Bowman-Birk family protein.
Os01t0511100-01	-	1030	27.11	55.17	-1.03	0.0149	UspA domain containing protein.
Os02t0155900-00	-	1845	5.42	11.01	-1.02	0.0149	Leucine-rich repeat domain containing protein.
Os10t0389300-01	-	3692	20.59	41.77	-1.02	0.0179	Similar to Red chlorophyll catabolite reductase (Fragment).
Os04t0127200-02	-	2530	24.81	12.41	1	0.00487	Similar to Subtilase.
Os02t0673500-01	-	2733	54.3	27.15	1	0.0116	Basic helix-loop-helix dimerisation region bHLH domain containing protein.
Os07t0628900-01	-	2342	19.46	9.7	1	0.0116	Similar to KI domain interacting kinase 1.
Os04t0598900-01	-	2405	5.38	2.68	1	0.0434	Similar to Wall-associated kinase-like protein.
Os01t0631200-01	-	1388	25.67	12.78	1.01	0.00487	Similar to siroheme uroporphyrinogen methyltransferase1.
Os09t0441400-01	-	1822	28.16	13.98	1.01	0.00487	Similar to Elicitor-inducible cytochrome P450.
Os09t0517600-01	FH15	2861	5.12	2.52	1.02	0.0304	Similar to FH protein NFH1.
Os12t0556200-01	-	2086	13.18	6.45	1.03	0.00852	Calmodulin binding protein-like family protein.
Os12t0443500-01	UGD4	1865	41.57	20.22	1.04	0.00487	Similar to UDP-glucose 6-dehydrogenase (EC 1.1.1.22) (UDP-Glc dehydrogenase) (UDP-GlcDH) (UDPGDH).
Os10t0380100-01	-	910	16.72	7.99	1.06	0.0491	Transferase family protein.
Os06t0163300-01	-	1266	25.6	11.91	1.1	0.00487	Harpin-induced 1 domain containing protein.
Os06t0569500-01	-	1813	26.05	12.1	1.11	0.00487	Ent-kaurene oxidase, Diterpenoid phytoalexin biosynthesis
Os04t0307500-01	-	3221	11.65	5.4	1.11	0.00487	Similar to OSIGBa0113B06.2 protein.
Os10t0543500-01	-	1471	7.83	3.58	1.13	0.0347	Six-bladed beta-propeller, TolB-like domain containing protein.
Os12t0555000-01	-	760	212.15	96.19	1.14	0.00852	Similar to Probenazole-inducible protein PBZ1.
Os08t0441500-01	-	1439	37.5	16.99	1.14	0.00487	Similar to Cinnamoyl-CoA reductase.
Os02t0137700-01	-	2311	207.39	93.93	1.14	0.00487	NAD(P)-binding domain containing protein.
Os03t0221200-01	-	1587	10.54	4.7	1.17	0.0116	Similar to Homocysteine S-methyltransferase 1 (EC 2.1.1.10) (S- methylmethionine:homocysteine methyltransferase 1) (SMM:Hcy S- methyltransferase 1) (ZmHMT-1).
Os12t0556500-01	-	2320	4.46	1.97	1.18	0.0324	Calmodulin binding protein-like family protein.
Os01t0744000-01	-	3312	2.91	1.28	1.18	0.0324	Similar to Kinesin heavy chain (Fragment).
Os03t0341600-01	-	738	17.49	7.65	1.19	0.0434	Pollen Ole e 1 allergen/extensin domain containing protein.
Os02t0111600-01	-	2394	6.08	2.65	1.2	0.00852	Serine/threonine protein kinase-related domain containing protein.
Os01t0720500-01	-	1057	81.51	34.83	1.23	0.00487	Similar to Type I chlorophyll a/b-binding protein b (Fragment).
Os05t0114000-01	-	1161	37.66	15.93	1.24	0.00487	Similar to PRLI-interacting factor F (Fragment).
Os03t0389700-01	-	1635	36.22	15.09	1.26	0.0393	3-Deoxy-D-arabino-heptulosonate 7-phosphate synthase, Chorismate biosynthesis
Os10t0521400-01	-	1388	11.4	4.73	1.27	0.0116	Alpha/beta hydrolase fold-1 domain containing protein.
Os03t0580200-01	-	777	40.88	16.87	1.28	0.00487	Lipase, GDSL domain containing protein.
Os01t0106400-01	-	1206	5.99	2.44	1.29	0.0372	Similar to Isoflavone reductase homolog IRL (EC 1.3.1.-).
Os09t0127300-01	-	1611	16.85	6.85	1.3	0.00487	NAD(P)-binding domain containing protein.
Os01t0734800-01	-	1778	10.46	4.24	1.3	0.00487	UDP-glucuronosyl/UDP-glucosyltransferase family protein.
Os01t0687400-01	-	1186	12.61	5.11	1.3	0.00487	Similar to Chitinase (EC 3.2.1.14).
Os08t0103900-01	-	1753	3.56	1.42	1.33	0.0434	Similar to NAM-like protein.
Os03t0190300-00	-	1906	5.21	2.07	1.33	0.0281	Similar to protein binding protein.
Os01t0563000-04	-	2165	17.8	7.01	1.34	0.00852	Peptidyl-prolyl cis-trans isomerase, FKBP-type domain containing protein.
Os02t0769100-01	-	869	19.64	7.74	1.34	0.00487	Auxin responsive SAUR protein family protein.
Os04t0370100-01	-	2649	3.05	1.19	1.36	0.0149	Similar to OSIGBa0107E14.7 protein.
Os08t0482600-01	-	832	7.56	2.94	1.36	0.0454	Cupredoxin domain containing protein.
Os04t0613700-01	-	2013	8.81	3.43	1.36	0.00487	Similar to UDP-N-acetylglucosamine pyrophosphorylase.
Os01t0265100-01	-	881	12.34	4.72	1.39	0.00487	Similar to ADP-ribosylation factor.
Os03t0836300-01	-	982	7.27	2.64	1.46	0.0149	Harpin-induced 1 domain containing protein.
Os11t0669100-01	-	2271	7.49	2.71	1.47	0.00487	Calmodulin binding protein-like family protein.
Os03t0128000-01	-	1529	6.79	2.43	1.48	0.00487	FAS1 domain domain containing protein.
Os12t0555500-01	-	813	162.97	58.28	1.48	0.00487	Probenazole-inducible protein PBZ1.
Os04t0127100-01	-	596	15.5	5.52	1.49	0.0205	Peptidase S8, subtilisin-related domain containing protein.
Os07t0603300-01	-	3128	3.56	1.27	1.49	0.00487	TON1 RECRUIT MOTIF (TRM)-containing protein, Regulation of grain size and shape
Os07t0539900-01	-	2062	28.89	10.26	1.49	0.00487	Similar to Beta-1, 3-glucanase-like protein.
Os05t0163300-01	-	1114	4.71	1.63	1.53	0.0434	Similar to Arabinogalactan protein-like.
Os01t0134700-01	-	1603	8.49	2.9	1.55	0.00487	Calmodulin binding protein-like family protein.
Os03t0603600-01	-	1473	13.63	4.46	1.61	0.00487	PLC-like phosphodiesterase, TIM beta/alpha-barrel domain domain containing protein.
Os01t0822800-01	-	1293	10.35	3.36	1.62	0.00487	Similar to RING-H2 finger protein ATL3C.
Os05t0563600-01	-	1102	49.22	15.94	1.63	0.00487	FAS1 domain domain containing protein.
Os10t0317900-01	-	2013	11.02	3.48	1.66	0.00487	Chrysoeriol 5'-Hydroxylase, Flavonoid B-ring hydroxylase, Tricin biosynthesis
Os01t0805900-01	TUBB4	1636	36.71	11.5	1.67	0.00487	Tubulin beta-2 chain (Beta-2 tubulin).
Os10t0497700-01	BC1L9	1569	5.86	1.83	1.68	0.00487	Similar to Phytochelatin synthetase.
Os08t0158200-02	-	1691	14.36	4.47	1.68	0.00487	FAD linked oxidase, N-terminal domain containing protein.
Os08t0331900-01	-	1285	11.87	3.63	1.71	0.00487	Similar to Leucine Rich Repeat family protein, expressed.
Os03t0130100-01	-	1949	2.55	0.74	1.79	0.0179	Similar to Acyl-activating enzyme 11.
Os02t0584800-01	-	716	11.1	2.86	1.96	0.00487	Heavy metal transport/detoxification protein domain containing protein.
Os02t0467600-01	-	1909	4.15	1.03	2.01	0.00487	Similar to Cinnamate 4-hydroxylase CYP73.
Os06t0581500-01	-	3656	23.72	5.79	2.03	0.00487	Protein kinase, core domain containing protein.
Os01t0159200-01	-	746	34.95	8.52	2.04	0.00487	Similar to Fasciclin-like protein FLA18.
Os06t0582600-01	-	1364	31.4	7.57	2.05	0.00487	Similar to Cysteine proteinase.
Os08t0167800-01	-	1542	7.33	1.73	2.09	0.00487	Similar to Sesquiterpene synthase.
Os08t0137800-01	-	869	10.38	2.44	2.09	0.00487	Cupredoxin domain containing protein.
Os11t0625900-01	-	3767	4.95	1.11	2.16	0.00487	Protein kinase, core domain containing protein.
Os05t0556400-01	-	1457	6.18	1.29	2.26	0.00487	DOMON related domain containing protein.
Os01t0842500-01	-	2210	10.42	2.17	2.26	0.00487	Similar to Laccase (EC 1.10.3.2).
Os09t0307300-01	-	1819	2.58	0.46	2.5	0.0324	Targeting for Xklp2 family protein.
Os04t0653300-00	-	510	0	0.75	-inf	0.0205	Aux/IAA_ARF_dimerisation domain containing protein.
Os12t0488300-00	-	481	0	0.98	-inf	0.00487	Similar to ribosomal protein L22.
Os02t0256800-00	-	381	0	4.84	-inf	0.00487	Cupredoxin domain containing protein.
Function unknown
Os04t0581050-00	-	573	1.19	107.39	-6.5	0.00487	Hypothetical protein.
Os10t0556000-00	-	323	5.29	220.82	-5.38	0.0256	Hypothetical protein.
Os10t0555651-00	-	543	2.7	77.19	-4.84	0.00487	Conserved hypothetical protein.
Os06t0567433-00	-	1010	4.06	81.52	-4.33	0.00487	Hypothetical protein.
Os03t0762900-01	-	2353	0.51	9.77	-4.25	0.00487	Protein of unknown function DUF566 family protein.
Os05t0112800-01	-	1008	40.65	666.76	-4.04	0.00487	Protein of unknown function DUF26 domain containing protein.
Os01t0823150-00	-	574	1.12	17.54	-3.97	0.0393	Hypothetical gene.
Os11t0143700-00	-	1668	0.15	2.01	-3.75	0.0471	Hypothetical conserved gene.
Os04t0446401-00	-	1491	0.38	4.82	-3.66	0.00487	Conserved hypothetical protein.
Os02t0528550-00	-	2239	1.07	11.43	-3.42	0.00487	Hypothetical conserved gene.
Os11t0177750-00	-	1126	2.36	25.16	-3.42	0.00487	Hypothetical gene.
Os11t0106083-01	-	1388	6.87	68.75	-3.32	0.00487	Hypothetical gene.
Os02t0108100-01	-	1910	0.63	5.45	-3.11	0.00487	Conserved hypothetical protein.
Os09t0494600-01	-	1348	0.64	5.44	-3.08	0.00487	Protein of unknown function DUF599 family protein.
Os07t0102150-00	-	989	9.61	77.67	-3.01	0.00487	Hypothetical protein.
Os11t0446000-01	-	2133	0.31	2.36	-2.93	0.00487	Conserved hypothetical protein.
Os02t0716950-00	-	1449	1.35	9.02	-2.74	0.00487	Hypothetical protein.
Os01t0740400-01	-	1466	0.43	2.87	-2.73	0.00852	Protein of unknown function DUF1005 family protein.
Os03t0100020-01	-	1185	1.14	7.11	-2.64	0.00487	Similar to predicted protein.
Os02t0244850-00	-	2921	34.77	202.33	-2.54	0.00487	Hypothetical protein.
Os05t0318166-01	-	2024	1.7	9.29	-2.45	0.00487	Hypothetical gene.
Os09t0518266-00	-	1398	1.33	6.93	-2.38	0.00487	Hypothetical protein.
Os12t0620733-00	-	2804	3.7	19.09	-2.37	0.00487	Hypothetical protein.
Os03t0270700-01	-	2124	6.94	33.11	-2.25	0.00487	Conserved hypothetical protein.
Os09t0381600-01	-	965	3.46	16.48	-2.25	0.00487	Conserved hypothetical protein.
Os01t0152850-00	-	3106	2.85	12.83	-2.17	0.00487	Hypothetical protein.
Os03t0607800-01	-	1214	1.24	5.51	-2.15	0.00487	Conserved hypothetical protein.
Os10t0360175-00	-	1586	0.72	3.12	-2.1	0.0179	Hypothetical gene.
Os11t0175450-00	-	1596	1.66	7.06	-2.09	0.00487	Hypothetical protein.
Os08t0292400-01	-	690	2.19	9.2	-2.07	0.00487	Hypothetical conserved gene.
Os01t0496900-01	-	2523	6.09	24.84	-2.03	0.00487	Conserved hypothetical protein.
Os03t0777500-01	-	1007	7.05	27.75	-1.98	0.00487	Protein of unknown function DUF1068 family protein.
Os02t0155700-00	-	1829	0.57	2.21	-1.96	0.0281	Hypothetical conserved gene.
Os07t0120300-00	-	429	2.97	11.54	-1.96	0.0471	Similar to predicted protein.
Os06t0662550-01	-	3108	1.21	4.47	-1.88	0.00487	Conserved hypothetical protein.
Os09t0120033-02	-	1673	1.35	4.84	-1.84	0.00487	Conserved hypothetical protein.
Os08t0387200-01	-	1875	1.53	5.3	-1.79	0.00487	Protein of unknown function DUF81 family protein.
Os03t0725200-01	-	646	14.42	49.52	-1.78	0.00487	Hypothetical protein.
Os01t0944100-01	-	3176	3.21	10.38	-1.69	0.00487	Conserved hypothetical protein.
Os05t0344200-01	-	879	34.78	112.11	-1.69	0.00487	Conserved hypothetical protein.
Os08t0286500-01	-	1885	1.09	3.45	-1.67	0.0116	Hypothetical conserved gene.
Os06t0259000-01	-	2436	22.14	70.01	-1.66	0.00487	Hypothetical conserved gene.
Os03t0123600-01	-	1221	21.48	67.41	-1.65	0.00487	Protein of unknown function Cys-rich family protein.
Os07t0277200-01	-	721	2.38	7.27	-1.61	0.0228	Conserved hypothetical protein.
Os07t0142100-00	-	527	931.09	2802.35	-1.59	0.00487	Conserved hypothetical protein.
Os01t0944100-03	-	1224	6.31	18.94	-1.59	0.0256	Hypothetical protein.
Os02t0594232-00	-	1698	269.52	805.01	-1.58	0.00852	Hypothetical conserved gene.
Os01t0915000-01	-	1026	2.58	7.5	-1.54	0.0116	Protein of unknown function DUF506, plant family protein.
Os03t0431600-00	-	1529	12.33	35.63	-1.53	0.00487	Hypothetical conserved gene.
Os10t0118200-01	-	1480	3.76	10.81	-1.52	0.00487	Conserved hypothetical protein.
Os08t0200750-00	-	2757	3.64	10.4	-1.52	0.00487	Hypothetical protein.
Os11t0262600-00	-	613	21.27	60.83	-1.52	0.00487	Conserved hypothetical protein.
Os05t0575000-01	-	546	21.04	59.68	-1.5	0.00487	Similar to predicted protein.
Os11t0602550-00	-	574	27.65	77.78	-1.49	0.0324	Conserved hypothetical protein.
Os10t0195250-01	-	437	43.06	120.65	-1.49	0.00487	Conserved hypothetical protein.
Os01t0495701-00	-	1531	220.62	609.25	-1.47	0.00487	Hypothetical conserved gene.
Os11t0303800-01	-	3011	4.29	11.8	-1.46	0.00487	Hypothetical protein.
Os03t0660700-01	-	1019	13.39	36.61	-1.45	0.00487	Conserved hypothetical protein.
Os05t0551100-01	-	2934	0.93	2.52	-1.44	0.0179	Conserved hypothetical protein.
Os05t0156200-01	-	1150	4.22	11.43	-1.44	0.00487	Conserved hypothetical protein.
Os05t0145900-02	-	2898	1.66	4.51	-1.44	0.0116	Hypothetical protein.
Os12t0230600-01	-	1173	3.85	10.43	-1.44	0.00852	Protein of unknown function DUF1685 family protein.
Os01t0592500-01	-	684	14.81	39.2	-1.4	0.00487	Protein of unknown function DUF1070 family protein.
Os12t0236225-00	-	435	28.93	74.45	-1.36	0.0491	Conserved hypothetical protein.
Os01t0647200-01	-	2276	121.69	312.5	-1.36	0.00487	Hypothetical conserved gene.
Os04t0505066-01	-	2669	6.04	15.16	-1.33	0.00487	Hypothetical gene.
Os07t0213500-01	-	790	8.3	20.74	-1.32	0.00487	Hypothetical conserved gene.
Os11t0147150-00	-	813	6.41	15.91	-1.31	0.0116	Hypothetical gene.
Os06t0215750-00	-	1071	4.38	10.82	-1.31	0.0324	Hypothetical gene.
Os06t0294950-01	-	1236	6.02	14.82	-1.3	0.0116	Conserved hypothetical protein.
Os07t0142200-01	-	817	12.87	31.31	-1.28	0.0116	Conserved hypothetical protein.
Os12t0282000-01	-	1056	24.44	59.13	-1.27	0.00487	Conserved hypothetical protein.
Os02t0731800-00	-	1717	3.68	8.72	-1.24	0.00852	Hypothetical protein.
Os02t0616600-02	-	4209	1.03	2.32	-1.17	0.0281	Conserved hypothetical protein.
Os12t0516000-00	-	464	49.59	105.4	-1.09	0.00487	Conserved hypothetical protein.
Os06t0262501-01	-	2876	2.82	6	-1.09	0.0205	Hypothetical gene.
Os06t0295900-01	-	1749	5.58	11.59	-1.06	0.00852	Hypothetical conserved gene.
Os01t0155800-01	-	687	60.33	29.7	1.02	0.00852	Conserved hypothetical protein.
Os08t0331000-01	-	460	133.97	63.39	1.08	0.00487	Conserved hypothetical protein.
Os08t0524400-00	-	953	39.87	18.34	1.12	0.00487	Protein of unknown function DUF568, DOMON-like domain containing protein.
Os04t0585700-01	-	1078	25.44	11.42	1.16	0.00852	Protein of unknown function DUF581 family protein.
Os05t0414750-00	-	2124	37.32	16.54	1.17	0.00487	Hypothetical protein.
Os05t0576600-01	-	922	21.25	9.27	1.2	0.00487	Conserved hypothetical protein.
Os06t0294775-00	-	1437	14.96	6.49	1.21	0.00487	Hypothetical protein.
Os07t0659300-01	-	937	11.67	4.81	1.28	0.0205	Conserved hypothetical protein.
Os07t0462200-01	-	908	17.47	7.16	1.29	0.00487	Protein of unknown function DUF1218 family protein.
Os06t0579100-01	-	2034	10.67	4.37	1.29	0.00487	Conserved hypothetical protein.
Os10t0491400-01	-	594	21.44	8.59	1.32	0.0205	Conserved hypothetical protein.
Os07t0622250-00	-	1401	77.67	30.56	1.35	0.0434	Hypothetical protein.
Os06t0506200-01	-	2150	11.38	4.36	1.38	0.0228	Protein of unknown function DUF250 domain containing protein.
Os07t0121750-01	-	1869	2.48	0.86	1.53	0.0347	Conserved hypothetical protein.
Os08t0448050-00	-	1001	14.95	5.18	1.53	0.0416	Hypothetical protein.
Os03t0859900-01	-	2080	2.58	0.87	1.56	0.0281	Protein of unknown function DUF547 domain containing protein.
Os06t0589500-01	-	1417	5.58	1.82	1.62	0.00487	Conserved hypothetical protein.
Os11t0530650-00	-	874	19.54	6.27	1.64	0.0116	Hypothetical protein.
Os03t0766800-01	-	558	15.29	4.87	1.65	0.0116	Conserved hypothetical protein.
Os03t0401333-00	-	2501	12.85	3.89	1.72	0.00487	Hypothetical protein.
Os09t0422550-00	-	2769	2.98	0.86	1.8	0.0205	Hypothetical protein.
Os09t0396900-01	-	935	7.33	2.08	1.82	0.00487	Protein of unknown function DUF125, transmembrane family protein.
Os10t0503250-00	-	993	14.49	3.81	1.93	0.00487	Hypothetical protein.
Os03t0412400-01	-	1109	3.66	0.94	1.96	0.0179	Conserved hypothetical protein.
Os01t0110200-01	-	970	24.5	5.85	2.07	0.00487	Conserved hypothetical protein.
Os04t0180500-00	-	1490	4.38	1.04	2.07	0.00852	Hypothetical protein.
Os04t0408600-01	-	951	8.63	2.03	2.09	0.00487	Protein of unknown function DUF662 family protein.
Os10t0200700-01	-	1327	2.39	0.52	2.2	0.0471	Conserved hypothetical protein.
Os03t0416250-00	-	1195	4.49	0.94	2.25	0.0179	Hypothetical protein.
Os08t0173300-01	-	866	4.35	0.85	2.36	0.0228	Conserved hypothetical protein.
Os01t0111700-01	-	945	3.11	0.5	2.63	0.0372	Conserved hypothetical protein.
Os06t0587900-00	-	2292	4.87	0.52	3.23	0.00487	Hypothetical conserved gene.
Os10t0491450-00	-	339	1.63	0	inf	0.00852	Conserved hypothetical protein.
Os07t0549100-01	-	620	0	3.68	-inf	0.00487	Conserved hypothetical protein.
Os11t0206000-01	-	1758	0	0.63	-inf	0.00487	Conserved hypothetical protein.
Os11t0225566-00	-	2541	0	0.45	-inf	0.00487	Hypothetical protein.
Os11t0226550-00	-	2183	0	0.78	-inf	0.00487	Hypothetical protein.
