# Supplementary material for: Dual RNA-seq of Xanthomonas oryzae pv. oryzicola infecting rice reveals novel insights into bacterial-plant interaction
Source: PLoS One. 2019 Apr 17;14(4):e0215039. doi: 10.1371/journal.pone.0215039 (PMC6469767; doi:10.1371/journal.pone.0215039)
Supplement: S3 Table — (XLSX) [file pone.0215039.s003.xlsx]

## Sheet: Sheet1
S3 Table. TALEs RVDs in Xoc GX01
ID	RVDs	Equivalent TALE
GX01_Tal2a	HD-NN-HD-N*-NS-NN-NG-NI-NI-NG-HY-NG-HD-NN-HD-HD-NG-NI-NG	BLS256_Tal11a
GX01_Tal2b	HD-HD-HD-HD-HD-NG-HD-NN-HD-ND-NG-NG-NN-HG-ND-ND-HD-NG	BLS256_Tal11b
GX01_Tal1	NS-HD-NI-N*-NI-HG-NI-NI-NG-NG-HD-NN-NI-NG-HD-NN-NS-NN-NG-NN	BLS256_Tal12
GX01_Tal4b	NI-NN-NI-NI-NG-HD-NG-NN-NI-NN-NI-NN-HD	BLS256_Tal1b
GX01_Tal11a	NI-HG-NI-HG-HN-NG-NN-HD-ND-NG-HD-NI-HG-HG-HD-NN-HD-HH-N*-HD-NN-NN-NG-HD-NN-NN-NG-NN-NI-NV	BLS256_Tal2b
GX01_Tal11b	HD-HD-NN-NN-NG-N*-HD-NI-NG-HD-NG-NS-ND-N*-HD-N*-HD-NG-HD-NN-NN-HD-HD-NG-NN-NG-HD	BLS256_Tal2c
GX01_Tal11c	NI-NG-N*-NN-N*-HD-HG-HD-NN-HD-NN-HG-NG-NS-NG-NV	BLS256_Tal2d
GX01_Tal11g	NN-NN-HD-N*-NS-NS-YG-NI-SN-HD-HD-NG-HD-NS-NN-HD-NG	BLS256_Tal2g
GX01_Tal10a	NN-HD-NI-NI-NG-NN-NN-HD-NN-NI-NI-NN-NN-NN-NG	BLS256_Tal3a
GX01_Tal10b	NI-N*-NI-NI-NN-N*-NI-NK-HD-HD-HD-NG-NI-NN-HD-NN-HD-NG	BLS256_Tal3b
GX01_Tal10c	NN-HD-NI-HD-NN-NG-NG-HD-NN-HD-N*-NN-HD-HD-HD-N*	BLS256_Tal3c
GX01_Tal9a	NI-NG-NI-NG-NN-NG-HH-NG-HD-NN-NN-HG-HD-NN-NS-NN-HD-HD-NG-NA-NN-HD-HD-HD-HD-N*	BLS256_Tal4a
GX01_Tal9b	NN-HG-NI-NG-NI-NN-NG-NN-NG-HD-NN-HD-HD-N*	BLS256_Tal4b
GX01_Tal9c	NN-HG-NI-NN-NG-NN-ND-N*-NG-N*-HN-NN-HD-NN-NI-NN-HD-HD-NG-NG-NG-HD-NG	BLS256_Tal4c
GX01_Tal8a	NN-HD-NS-NG-HD-NN-N*-NI-HD-NS-HD-NN-HD-NN-HD-NN-NN-NN-NN-NN-NN-NN-HD-NG	BLS256_Tal5a
GX01_Tal8b	HH-NN-HD-HD-NG-N*-HD-NN-HD-ND-N*-NG-NS-NS-NN-HD-HD-NG	BLS256_Tal5b
GX01_Tal7	NN-HD-NI-NI-NN-HA-NN-NS-NS-NI-HD-HA-HA-HA-HD-HD-HD-HA-HD-NG	BLS256_Tal6
GX01_Tal6	NN-HD-HD-HH-NN-NG-NS-NG-HD-NI-NG-HD-HH-NG-NG-NG-HA-NG	BLS256_Tal7
GX01_Tal5	NN-HG-HD-NG-HD-HD-NI-NH-HG-NI-NN-NN-HD-NS-NG-NN-HD-NG-NG-NG-NG	BLS256_Tal8
GX01_Tal4a	NN-NS-NG-NI-HD-HD-NG-NN-HD-NI-NG-N*-N*-NG-HD-HD-NS-NI-NN-NG-N*	BLS256_Tal9a
GX01_Tal3	HD-HG-N*-NN-NG-HD-NN-HD-NN-NG-NN-HD-N*-NG-NG	bxori_tal3
GX01_Tal11d	HD-HG-N*-NN-NG-NN-NI-NN-NI-NN-NN-HD-HG-NG-HD-NG	bxori_tal11d
GX01_Tal11e	HD-HG-HD-NI-NN-ND-HD-HD-NN-NN-NI-HD	bxori_tal11e
GX01_Tal11f	NN-HD-NI-N*-NI-NI-NK-HD-HD-HD-NG-NI-NN-HD-HD	bxori_tal11f
