# Supplementary material for: Dual RNA-seq of Xanthomonas oryzae pv. oryzicola infecting rice reveals novel insights into bacterial-plant interaction
Source: PLoS One. 2019 Apr 17;14(4):e0215039. doi: 10.1371/journal.pone.0215039 (PMC6469767; doi:10.1371/journal.pone.0215039)
Supplement: S4 Table — (XLSX) [file pone.0215039.s004.xlsx]

## Sheet: Sheet1
S4 Table. Differential Expression Genes Between WT and T3SD Xoc strains in planta.
Fold change shows log2(WTXOC/T3SSDXOC), represents transcript abundance in Xoc GX01 wild-type strain in planta relative to Xoc GX01 type three secretion system defect strain in planta
qvalue < 5.00E-2 and |fold change| > 1 are the threshold for significant gene expression charge.
Gene ID	WTXOC	T3SSDXOC	Fold change	qvalue	Gene Description
TonB-dependent Receptor
XOC_1675	666	1560.95	-1.23	0.000388	OmpA-related protein
XOC_3232	1722.11	817.24	1.08	0.017	TonB-dependent receptor plug domain protein
XOC_3932	668.97	1527.04	-1.19	0.000769	outer membrane protein
XOC_4577	50.74	160.36	-1.66	0.00275	TonB-dependent receptor
Transcription, RNA biosynthesis
XOC_0605	432.46	896.16	-1.05	0.00794	rpoH; alternative sigma factor RpoH
XOC_1021	917.73	297.21	1.63	6.31e-07	rpoB; DNA-directed RNA polymerase, beta subunit
XOC_1022	1132.94	450.53	1.33	5.91e-05	rpoC; DNA-directed RNA polymerase, beta' subunit
XOC_3187	127.04	386.83	-1.61	0.000138	RseA-N-terminal-domain-contained protein
XOC_1055	451.4	118.18	1.93	2.72e-07	rpoA; DNA-directed RNA polymerase, alpha subunit
XOC_3188	128.75	417.31	-1.7	7.42e-05	RNA polymerase sigma-H factor
XOC_3651	174.14	55.18	1.66	0.0239	rpoZ; DNA-directed RNA polymerase omega chain
Translation factors
XOC_1859	372.97	169.03	1.14	0.0122	infC; translation initiation factor IF-3
XOC_2261	120.5	46.16	1.38	0.0442	prfB; peptide chain release factor 2, programmed frameshift
XOC_2920	523.88	172.99	1.6	1.19e-05	infB; translation initiation factor IF-2
XOC_3070	402.05	105.85	1.93	0.0014	tsf; translation elongation factor Ts
Type III secretion system related
XOC_0146	222.59	480.42	-1.11	0.00846	type III effector protein AvrBs2
XOC_0821	68.86	179.85	-1.39	0.0137	type III effector protein XopI
XOC_2415	80.91	237.72	-1.55	0.0021	type III effector protein XopZ1
XOC_3274	79.44	292.53	-1.88	1.81e-05	type III effector protein XopK
XOC_4048	92.95	267.07	-1.52	0.0146	type III effector protein XopAK (AvrRxo1)
XOC_4447	65.01	176.37	-1.44	0.00846	hrcQ; type III secretion protein HrcQ
XOC_4453	2820.86	7578.88	-1.43	0.0263	hrpE; type III secretion pilin HrpE
XOC_4454	64.3	189.71	-1.56	0.0267	hpaB; type III secretion control protein HpaB
Sec translocase complex
XOC_1014	146.37	53.16	1.46	0.0174	secE; translocase SecE
XOC_1051	263.04	103.85	1.34	0.00624	secY; preprotein translocase, SecY subunit
XOC_1962	161.61	63.85	1.34	0.0331	secF; protein-export membrane protein SecF
XOC_2939	133.2	41.49	1.68	0.00645	secG; preprotein translocase subunit SecG
XOC_4687	214.45	69.17	1.63	0.00108	60 kDa inner-membrane protein
Transporters
XOC_1085	2793.98	5153.18	-0.88	0.0179	OmpA family outer membrane protein
XOC_2432	202.41	92.66	1.13	0.0477	serine-threonine protein kinase
XOC_2662	133.64	46.68	1.52	0.0228	small conductance mechanosensitive ion channel
XOC_3190	50.47	138.85	-1.46	0.0195	cobalt-zinc-cadmium resistance protein
XOC_3379	275.24	115.19	1.26	0.0109	ferric enterobactin receptor
XOC_3749	265.26	28.68	3.21	1.35e-08	oprO; phosphate-selective porin OprO
XOC_3751	142.61	39.02	1.87	0.00239	Mg++-citrate complex transporter
XOC_3994	142.73	42.84	1.74	0.00437	amino acid transporter
Xanthan biosynthesis, gum cluster
XOC_1868	877.45	350.55	1.32	0.000823	gumC; exopolysaccharide xanthan biosynthesis chain length determinant protein GumC
XOC_1871	152.27	45.17	1.75	0.00281	gumF; exopolysaccharide xanthan biosynthesis acetyltransferase GumF
XOC_1872	120.39	37.51	1.68	0.0122	gumG; exopolysaccharide xanthan biosynthesis acetyltransferase GumG
XOC_1873	168.44	53.35	1.66	0.00359	gumH; exopolysaccharide xanthan biosynthesis glycosyltransferase GumH
XOC_1874	114.71	32.01	1.84	0.00679	gumI; exopolysaccharide xanthan biosynthesis glycosyltransferase GumI
XOC_1875	131.86	50.51	1.38	0.0421	gumJ; exopolysaccharide xanthan biosynthesis protein GumJ
XOC_1876	173.13	72.34	1.26	0.0366	gumK; exopolysaccharide xanthan biosynthesis glucuronosyltransferase GumK
XOC_1877	101.77	34.17	1.57	0.0411	gumL; exopolysaccharide xanthan biosynthesis pyruvyl transferase GumL
XOC_1878	101.18	31.01	1.71	0.0229	gumM; exopolysaccharide xanthan biosynthesis glycosyltransferase GumM
Type IV pilus
XOC_3304	307.38	129.83	1.24	0.00679	pilus biogenesis protein
XOC_3512	1276.66	423.81	1.59	0.00779	pilin
Other virulence-related protein
XOC_0376	29.25	100.36	-1.78	0.00887	phoD; alkaline phosphatase D
XOC_2089	141.37	343.69	-1.28	0.00475	type IV secretion system VirJ-like virulence protein
XOC_2574	582.69	213.4	1.45	0.000158	linear gramicidin synthetase subunit C
XOC_4258	39.85	116.67	-1.55	0.022	hya; hyaluronoglucosaminidase
Antioxidant
XOC_0953	51.82	181.67	-1.81	0.000611	msrA; methionine-S-sulfoxide reductase
XOC_0958	74.49	208.49	-1.48	0.00492	alkyl hydroperoxide reductase subunit F
Drug resistance
XOC_1111	7.47	53.67	-2.84	0.00199	PAP2 superfamily protein, bcrC; undecaprenyl-diphosphatase
XOC_4549	99.4	215.86	-1.12	0.0477	vanillate O-demethylase oxygenase subunit
Chaperones
XOC_0615	398.5	1001.29	-1.33	0.000506	groS; chaperonin GroS
XOC_0616	1290.06	3361.33	-1.38	0.000468	groL; chaperonin GroL
XOC_0698	46.56	134.33	-1.53	0.0164	hslU; heat shock protein HslVU, ATPase subunit HslU
XOC_1206	166.36	1141.36	-2.78	5.09e-18	low molecular weight heat shock protein
XOC_3404	141.11	571.98	-2.02	5.37e-08	chaperone ClpB
Chaperones, DNA replication related
XOC_1739	46.63	144.85	-1.64	0.00505	grpE; co-chaperone GrpE
XOC_1740	954.6	3000.64	-1.65	0.000356	dnaK; chaperone protein DnaK
XOC_1741	106	256.5	-1.28	0.0122	dnaJ; chaperone protein DnaJ
DNA protection
XOC_1136	785.82	326.98	1.27	0.0313	DNA-binding protein HU
XOC_1853	307.38	110.33	1.48	0.000776	gyrA; DNA gyrase, A subunit
XOC_4278	230.6	527.86	-1.19	0.00418	histone H1
Carbohydrate metabolism
XOC_0051	595.84	115.67	2.36	6.12e-12	endoglucanase
XOC_0644	132.73	37.51	1.82	0.00638	exoglucanase A
XOC_2661	829.86	361.17	1.2	0.0007	ppsA; phosphoenolpyruvate synthase
XOC_3503	327.17	132.66	1.3	0.00313	sucD; succinyl-CoA synthetase alpha subunit
XOC_3504	558.05	242.48	1.2	0.00178	sucC; succinyl-CoA synthetase beta subunit
XOC_3585	763.28	221.87	1.78	1.07e-07	fructose-bisphosphate aldolase class-I
XOC_3587	167.54	52.34	1.68	0.00313	pyk; pyruvate kinase
XOC_3735	380.92	147.28	1.37	0.00624	maeB; NADP-dependent malic enzyme
XOC_3753	109.46	20.17	2.44	0.000388	acetoacetyl-CoA reductase
XOC_3842	280.92	114.67	1.29	0.00624	xanB; mannose-1-phosphate guanylyltransferase-mannose-6-phosphate isomerase
XOC_3925	140.52	55.66	1.34	0.0387	lpdA; dihydrolipoamide dehydrogenase
XOC_4044	281.93	132.67	1.09	0.0332	pyruvate dehydrogenase E1 component
Oxidative phosphorylation and ATP synthesis
XOC_1426	41.63	127	-1.61	0.0123	cytochromeD ubiquinol oxidase subunit I
XOC_2924	271.22	82.5	1.72	0.000138	NADH-ubiquinone oxidoreductase Nqo14 subunit
XOC_2925	198.28	64.34	1.62	0.00204	NADH-ubiquinone oxidoreductase Nqo13 subunit
XOC_2926	336.88	137.19	1.3	0.0039	NADH-quinone oxidoreductase chain l
XOC_2930	252.52	86.34	1.55	0.00104	NADH-ubiquinone oxidoreductase chain 1
XOC_2937	201.27	60.01	1.75	0.000698	NADH-quinone oxidoreductase chain a
XOC_3592	401.98	169.69	1.24	0.00359	gap; glyceraldehyde-3-phosphate dehydrogenase, type I
XOC_3915	546.31	174.02	1.65	6.84e-06	atpD; ATP synthase F1, beta subunit
XOC_3916	223.43	76.52	1.55	0.00248	atpG; ATP synthase F1, gamma subunit
XOC_3917	498.74	146.84	1.76	1.64e-06	atpA; ATP synthase F1, alpha subunit
XOC_3918	87.84	28.49	1.62	0.0442	atpH; ATP synthase F1, delta subunit
XOC_3919	97.48	23.01	2.08	0.00575	atpF; ATP synthase F0, B subunit
XOC_3921	244.63	85.02	1.52	0.0122	atpB; ATP synthase F0, A subunit
Amino acid metabolism
XOC_0135	481.65	254.84	0.92	0.0442	glutamate synthase
XOC_0531	204.05	463.15	-1.18	0.0066	bifunctional PutA protein
XOC_1504	165.25	63.18	1.39	0.021	lysAC; bifunctional diaminopimelate decarboxylase / aspartate kinas
XOC_1952	281.4	684.12	-1.28	0.00679	L-lysine 6-aminotransferase
XOC_2887	98.31	224.33	-1.19	0.0319	hutH; histidine ammonia-lyase
XOC_3713	336.99	142.69	1.24	0.00633	ilvC; ketol-acid reductoisomerase
XOC_3714	281.57	102.52	1.46	0.00188	ilvB; acetolactate synthase, large subunit, biosynthetic type
XOC_3959	64.58	204.31	-1.66	0.0473	D-amino acid dehydrogenase small subunit
XOC_4201	588.08	239.81	1.29	0.0404	samDC; S-adenosylmethionine decarboxylase proenzyme (AdoMetDC)
XOC_4351	99.29	351.31	-1.82	0.000138	5-methyltetrahydropteroyltriglutamate-homocysteine methyltransferase
XOC_4569	151.18	59.35	1.35	0.0394	ilvD; dihydroxy-acid dehydratase
Proteases and Peptidases
XOC_0860	189.06	76.16	1.31	0.0178	protease
XOC_1133	113.52	262.33	-1.21	0.0195	clpP; ATP-dependent Clp protease, proteolytic subunit ClpP
XOC_1135	238.61	583.45	-1.29	0.0149	lon; ATP-dependent protease La
XOC_1601	1023.18	526.74	0.96	0.0116	cysteine protease
XOC_1681	158.44	343.99	-1.12	0.0223	TldD Peptidases
XOC_2101	37.76	151.67	-2.01	0.000356	heat shock protein HtpX-like, peptidases
XOC_2405	510.65	1412.1	-1.47	0.000158	clpA; ATP-dependent Clp protease ATP-binding subunit ClpA
XOC_2679	90.71	25.84	1.81	0.021	guaA; GMP synthase
XOC_3186	245.39	691.16	-1.49	7.46e-05	periplasmic protease
XOC_4374	401.71	194.49	1.05	0.0351	prolyl oligopeptidase-like protein
Nucleotide metabolism
XOC_0710	133.28	45.17	1.56	0.0155	sugar kinase
XOC_0884	122.46	39.84	1.62	0.0477	ribokinase
XOC_2694	193.1	81	1.25	0.0275	cmk; cytidylate kinase
XOC_2915	528.81	190.88	1.47	0.000134	pnp; polyribonucleotide nucleotidyltransferase
XOC_3699	296.36	119.69	1.31	0.00571	adk; adenylate kinase
Fatty acid biosynthesis
XOC_0329	159.35	48.5	1.72	0.00285	3-oxoacyl-[ACP] synthase III
XOC_1172	143.89	57.66	1.32	0.0405	3-oxoacyl-[ACP] synthase III
XOC_1174	170.07	44.33	1.94	0.000365	fabD; malonyl CoA-acyl carrier protein transacylase
XOC_1175	124.22	24.67	2.33	0.0007	fabG; 3-oxoacyl-(acyl-carrier-protein) reductase
XOC_3086	121.44	36.83	1.72	0.00846	accA; acetyl-CoA carboxylase, carboxyl transferase, alpha subunit
XOC_4159	163.75	53.85	1.6	0.00638	accC; acetyl-CoA carboxylase, biotin carboxylase
Fatty acid degradation
XOC_2423	46.83	150.16	-1.68	0.00436	acetyl-CoA C-acyltransferase
XOC_2424	110.1	267.7	-1.28	0.00846	3-hydroxyacyl-CoA dehydrogenase
XOC_3235	280.09	1331.72	-2.25	1.96e-12	acyl-coenzyme A dehydrogenase
Ribosomal
XOC_0549	477.64	125.21	1.93	0.0349	rpsU; ribosomal protein S21
XOC_1006	365.46	70.86	2.37	8.31e-06	ribosomal protein L25
XOC_1017	285.89	96.84	1.56	0.000543	rplK; ribosomal protein L11
XOC_1018	282.92	104.85	1.43	0.00223	rplA; ribosomal protein L1
XOC_1019	398.62	134.35	1.57	0.000113	rpL; ribosomal protein L10
XOC_1020	570.51	145.67	1.97	0.0421	rplL; ribosomal protein L7-L12
XOC_1023	205.6	59.34	1.79	0.0313	rpsL; ribosomal protein S12
XOC_1025	366.39	99.01	1.89	2.76e-06	rpsG; ribosomal protein S7
XOC_1029	461.02	219.87	1.07	0.014	rpsJ; ribosomal protein S10
XOC_1030	304.86	132.67	1.2	0.0109	rplC; ribosomal protein L3
XOC_1031	251.25	118.99	1.08	0.039	rplD; ribosomal protein L4-L1 family
XOC_1033	284.5	94.5	1.59	0.000356	rplB; ribosomal protein L2
XOC_1036	234.01	85.5	1.45	0.00316	rpsC; ribosomal protein S3
XOC_1042	227.2	98.83	1.2	0.0227	50S ribosomal protein L5
XOC_1043	292.88	78.98	1.89	0.0066	30S ribosomal protein S14
XOC_1045	271.97	99.17	1.46	0.00188	rpsH; ribosomal protein S8
XOC_1046	173.71	71.34	1.28	0.031	50S ribosomal protein L6
XOC_1047	117.34	43.15	1.44	0.0346	rplR; ribosomal protein L18
XOC_1048	264.56	89	1.57	0.000611	rpsE; ribosomal protein S5
XOC_1050	148.48	52	1.51	0.0122	rplO; ribosomal protein L15
XOC_1052	193.52	74.32	1.38	0.00939	rpsM; ribosomal protein S13p-S18e
XOC_1054	230.26	96.84	1.25	0.0173	rpsD; ribosomal protein S4
XOC_1438	77.53	257.67	-1.73	0.000217	yfiA; ribosomal subunit interface protein
XOC_1618	225.92	65.67	1.78	0.00025	PSRP4; 30S ribosomal protein S31
XOC_2693	984.34	310.68	1.66	1.95e-07	rpsA; ribosomal protein S1
XOC_2921	266.38	80.17	1.73	0.000255	nusA; N utilization substance protein A
XOC_2922	96.41	21.67	2.15	0.00376	YhbC family protein
XOC_3467	440.78	102.65	2.1	0.0321	rpmA; ribosomal protein L27
XOC_4198	200.1	84.66	1.24	0.0249	rplM; ribosomal protein L13
Lipoprotein
XOC_1163	90.15	232.7	-1.37	0.00633	Slp family outer membrane protein
XOC_1697	204.29	69.83	1.55	0.00243	outer membrane lipoprotein
XOC_1942	279.82	115.32	1.28	0.0272	lipoprotein
XOC_3005	671.57	1856.78	-1.47	8.31e-06	outer membrane protein
Cell division related
XOC_0571	2656.7	1317.57	1.01	0.0236	EF hand domain-containing protein
Others
XOC_1500	374.36	1194.2	-1.67	6.31e-07	17 kDa surface antigen family protein
XOC_2575	564.2	154.5	1.87	1.21e-07	ATP-dependent serine activating enzyme
XOC_2882	63.92	187.51	-1.55	0.00367	poly(hydroxyalcanoate) granule associated protein
XOC_3234	29.24	145.67	-2.32	3.22e-05	putative hydrolase of the alpha-beta fold superfamily
XOC_4135	1000.83	421.64	1.25	0.0115	LysM domain-containing protein
XOC_4559	38.13	106	-1.48	0.0448	AreC; benzaldehyde dehydrogenase (NAD)
Function unknown
XOC_0034a	355.41	89.52	1.99	0.000191	hypothetical protein
XOC_1170	215.01	65.36	1.72	0.0164	hypothetical protein
XOC_1205	6.67	36.67	-2.46	0.0452	hypothetical protein
XOC_1296	518.94	213.51	1.28	0.001	hypothetical protein
XOC_1480	97.67	218.85	-1.16	0.0364	hypothetical protein
XOC_1482	10.6	59.01	-2.48	0.00445	hypothetical protein
XOC_2563	250.12	908.73	-1.86	5.37e-08	hypothetical protein
XOC_3226	90.55	200.71	-1.15	0.0411	hypothetical protein
XOC_3883	188.84	512.25	-1.44	0.000224	hypothetical protein
XOC_3957	49.8	156.87	-1.66	0.00298	hypothetical protein
XOC_4352	97.09	373.98	-1.95	1.87e-05	hypothetical protein
