# Supplementary material for: Dual RNA-seq of Xanthomonas oryzae pv. oryzicola infecting rice reveals novel insights into bacterial-plant interaction
Source: PLoS One. 2019 Apr 17;14(4):e0215039. doi: 10.1371/journal.pone.0215039 (PMC6469767; doi:10.1371/journal.pone.0215039)
Supplement: S5 Table — (XLSX) [file pone.0215039.s005.xlsx]

## Sheet: Sheet1
S5 Table. in planta DEGs data between T3SDXOC and WTXOC for DEG GO enrichment.
GO accession	Description	Term type	DEG item up	DEG item down	background item	q-Value
GO:0006412	translation	biological process	24	2	125	7.4e-09
GO:0019538	protein metabolic process	biological process	30	17	361	3.07e-08
GO:0044267	cellular protein metabolic process	biological process	26	8	224	4.33e-08
GO:0006818	hydrogen transport	biological process	6	1	19	0.00158
GO:0015992	proton transport	biological process	6	1	19	0.00158
GO:0046034	ATP metabolic process	biological process	6	0	15	0.00685
GO:0034220	ion transmembrane transport	biological process	8	0	30	0.00949
GO:0009144	purine nucleoside triphosphate metabolic process	biological process	6	0	19	0.0187
GO:0009199	ribonucleoside triphosphate metabolic process	biological process	6	0	19	0.0187
GO:0009205	purine ribonucleoside triphosphate metabolic process	biological process	6	0	19	0.0187
GO:0009058	biosynthetic process	biological process	52	17	943	0.0201
GO:0009141	nucleoside triphosphate metabolic process	biological process	6	0	21	0.0277
GO:0044249	cellular biosynthetic process	biological process	47	16	849	0.0322
GO:1901576	organic substance biosynthetic process	biological process	48	16	872	0.0335
GO:0015985	energy coupled proton transport, down electrochemical gradient	biological process	4	0	9	0.0335
GO:0015986	ATP synthesis coupled proton transport	biological process	4	0	9	0.0335
GO:0006631	fatty acid metabolic process	biological process	4	5	44	0.035
GO:0006633	fatty acid biosynthetic process	biological process	3	1	9	0.0473
GO:0009150	purine ribonucleotide metabolic process	biological process	7	0	32	0.0486
GO:0005840	ribosome	cellular component	20	1	86	5.78e-09
GO:0030529	ribonucleoprotein complex	cellular component	20	1	89	7.4e-09
GO:0044444	cytoplasmic part	cellular component	24	3	157	3.76e-07
GO:0043228	non-membrane-bounded organelle	cellular component	21	1	132	1.25e-05
GO:0043232	intracellular non-membrane-bounded organelle	cellular component	21	1	132	1.25e-05
GO:0005737	cytoplasm	cellular component	27	7	266	1.44e-05
GO:0032991	macromolecular complex	cellular component	29	3	252	6.3e-05
GO:0044424	intracellular part	cellular component	33	11	427	0.000288
GO:0005622	intracellular	cellular component	37	11	513	0.000864
GO:0005623	cell	cellular component	39	13	588	0.00108
GO:0044464	cell part	cellular component	39	13	588	0.00108
GO:0043226	organelle	cellular component	24	7	273	0.00108
GO:0043229	intracellular organelle	cellular component	24	7	273	0.00108
GO:0003735	structural constituent of ribosome	molecular function	20	1	86	5.78e-09
GO:0005198	structural molecule activity	molecular function	20	1	145	0.000155
GO:0003723	RNA binding	molecular function	14	5	127	0.00177
GO:0008135	translation factor activity, nucleic acid binding	molecular function	4	1	13	0.0187
