# Supplementary material for: Dual RNA-seq of Xanthomonas oryzae pv. oryzicola infecting rice reveals novel insights into bacterial-plant interaction
Source: PLoS One. 2019 Apr 17;14(4):e0215039. doi: 10.1371/journal.pone.0215039 (PMC6469767; doi:10.1371/journal.pone.0215039)
Supplement: S6 Table — (XLSX) [file pone.0215039.s006.xlsx]

## Sheet: Sheet1
S6 Table. Differential Expression Genes within the Xanthomonas Differential Group
Fold change shows log2(WTXOC/NBXOC), represents transcript abundance in XOC GX01 in planta relative to XOC GX01 in medium.
qvalue < 5.00E-3 and |fold change| > 1 are the threshold for significant gene expression charge.
Novel genes and non-coding RNAs are not listed.
Gene ID	WTXOC	NBXOC	Fold change	qvalue	description
Two-component signal systems (TCS) genes, described
XOC_3747	93.75	21.37	2.13	7.72e-25	two-component system sensor protein TctE [KO:K07649] [EC:2.7.13.3]
XOC_3748	94.82	24.1	1.98	6.03e-24	two-component system response regulatory protein TctD [KO:K07774]
XOC_1600	44.75	11.82	1.92	3.45e-12	two-component system sensor protein CreC [KO:K07641] [EC:2.7.13.3]
XOC_0825	144.89	469.75	-1.7	1.97e-10	two-component system sensor protein KdpD [KO:K07646] [EC:2.7.13.3]
XOC_1593	270.61	705.77	-1.38	5.34e-07	two-component system sensor protein CheA [KO:K03407] [EC:2.7.13.3]
XOC_2303	894.92	4185.04	-2.23	2.41e-180	two-component system sensor protein CheA [KO:K03407] [EC:2.7.13.3]
XOC_2326	274.87	1986.79	-2.85	7.93e-152	two-component system sensor protein CheA [KO:K03407] [EC:2.7.13.3]
XOC_2304	154.48	801.27	-2.37	4.23e-42	two-component system response regulatory protein CheY [KO:K03413]
XOC_2328	133.17	1483.84	-3.48	4.76e-160	two-component system response regulatory protein CheY [KO:K03413]
XOC_1588	77.77	243.74	-1.65	5.71e-06	two-component system response regulatory protein CheB [KO:K03412] [EC:3.1.1.61]
XOC_2278	134.24	451.56	-1.75	4.37e-11	two-component system response regulatory protein CheB [KO:K03412] [EC:3.1.1.61]
XOC_2387	191.77	536.15	-1.48	1.87e-07	two-component system response regulatory protein CheV [KO:K03415]
XOC_3505	88.43	28.19	1.65	4.65e-20	two-component system sensor protein PilS [KO:K02668] [EC:2.7.13.3]
XOC_2182	100.15	484.76	-2.28	9.48e-24	two-component system sensor protein RegS [KO:K15011] [EC:2.7.13.3]
XOC_2181	29.83	182.81	-2.62	1.8e-13	two-component system response regulatory protein RegR [KO:K15012]
XOC_0783	18.11	2.27	2.99	1.87e-07	two-component system, OmpR family, sensor kinase. Unclassified, BaeS-like [KO:K02484] [EC:2.7.13.3]
XOC_4358	4.26	0	3.23	0.00243	two-component system, OmpR family, sensor histidine kinase BaeS [EC:2.7.13.3]
XOC_4359	27.7	10.91	1.34	5.71e-07	two-component system response regulator protein SmeR [KO:K07664]
XOC_3605	33.03	5.46	2.6	4.03e-11	two-component system response regulator protein QseB [KO:K07666]
XOC_1287	52.2	23.65	1.14	2.99e-10	raxH; two-component system sensor protein RaxH
XOC_1286	41.55	15.01	1.47	7.24e-10	raxR; two-component system response regulator protein RaxR
Two-component signal systems (TCS) genes, not described, sensor-response regulator hybrid proteins
XOC_0359	191.77	89.13	1.11	1.89e-31	two-component system sensor-response regulator hybrid protein
XOC_0664	120.39	362.89	-1.59	4.34e-07	histidine kinase-response regulator hybrid protein
XOC_2457	12.78	5.46	1.23	0.000349	histidine kinase-response regulator hybrid protein
XOC_2846	13.85	5	1.47	0.00011	histidine kinase-response regulator hybrid protein
XOC_3206	143.83	65.03	1.15	1.23e-24	two-component system sensor-response regulator hybrid protein
XOC_3207	280.19	95.04	1.56	4.32e-57	two-component system sensor-response regulator hybrid protein
XOC_3208	183.25	66.85	1.45	3.07e-36	two-component system sensor-response regulator hybrid protein
XOC_3944	7.46	0	3.9	0.000157	two-component system sensor histidine kinase-response regulator hybrid protein
Two-component signal systems (TCS) genes, not described. sensor proteins
XOC_2394	164.07	485.22	-1.56	2.75e-08	two-component system sensor protein
XOC_3576	232.25	630.74	-1.44	1.46e-07	two-component system sensor protein
XOC_3909	83.1	12.73	2.71	2.14e-25	two-component system sensor protein
XOC_3968	93.75	39.11	1.26	8.19e-18	two-component system sensor protein
XOC_3997	19.18	2.27	3.08	7.7e-08	two-component system sensor protein
Two-component signal systems (TCS) genes, not described, response regulator proteins
XOC_0901	368.62	911.31	-1.31	1.4e-06	two-component system response regulator protein
XOC_0950	45.81	16.37	1.48	1.01e-10	two-component system response regulator protein
XOC_0951	78.84	34.56	1.19	9.02e-15	two-component system regulatory protein
XOC_1590	86.3	520.69	-2.59	5.46e-34	two-component system response regulatory protein with EAL domain
XOC_1994	272.74	768.98	-1.5	4.55e-10	two-component system response regulatory protein with GGDEF domain
XOC_3908	60.73	19.1	1.67	1.58e-14	two-component system response regulator protein
XOC_3996	18.11	3.64	2.32	9.77e-07	two-component system response regulatory protein
XOC_2367	116.13	526.14	-2.18	4.56e-23	two-component system response regulatory protein
Transcription regulator proteins (TRPs), helix-turn-helix type
XOC_3710	136.37	492.95	-1.85	4.1e-14	AraC family transcriptional regulator
XOC_4558	67.12	10	2.75	4.84e-21	pobR; AraC family transcriptional regulator, transcriptional activator of pobA
XOC_0931	277	101.41	1.45	1.1e-53	pcaQ; LysR family transcriptional regulator, pca operon transcriptional activator
XOC_0957	173.66	418.82	-1.27	0.000907	oxyR; LysR family transcriptional regulator, hydrogen peroxide-inducible genes activator
XOC_1746	29.83	11.82	1.34	2.56e-07	oxyR; LysR family transcriptional regulator, hydrogen peroxide-inducible genes activator
XOC_2671	30.9	6.82	2.18	1.09e-09	transcriptional regulator, LysR family
XOC_2672	25.57	10.91	1.23	2.56e-06	transcriptional regulator, LysR family
XOC_4178	15.98	1.82	3.14	6.26e-07	transcriptional regulator LysR family
XOC_4179	6.39	0	3.81	0.000371	transcriptional regulator, LysR family
XOC_4337	39.42	12.28	1.68	3.24e-10	transcriptional regulator LysR family
XOC_4631	25.57	1.82	3.81	2.16e-10	transcriptional regulator, LysR family
XOC_4639	397.39	128.69	1.63	1.52e-82	lacI; LacI family transcriptional regulator
XOC_0927	8.52	2.27	1.91	0.000544	vanR; GntR family transcriptional regulator, vanillate catabolism transcriptional regulator
XOC_1216	19.18	3.18	2.59	2.39e-07	bdcR; TetR/AcrR family transcriptional regulator, repressor for divergent bdcA
XOC_2509	49.01	22.28	1.14	9.91e-10	nfxB; TetR/AcrR family transcriptional regulator, mexCD-oprJ operon repressor
XOC_0261	43.68	14.55	1.59	1.02e-10	lrp; Lrp/AsnC family transcriptional regulator, leucine-responsive regulatory protein
XOC_3678	46.88	4.55	3.37	1.14e-16	malT; LuxR family transcriptional regulator, maltose regulon positive regulatory protein
XOC_1405	15.98	0	4.14	2.11e-07	soxR; MerR family transcriptional regulator, redox-sensitive transcriptional activator SoxR
XOC_2665	37.29	221.01	-2.57	2.74e-15	mntR; DtxR family transcriptional regulator, manganese transport regulator
XOC_3095	27.7	6.82	2.02	1.4e-08	padR; PadR family transcriptional regulator, regulatory protein PadR
XOC_2366	495.4	2917.66	-2.56	8.42e-177	fleQ; sigma-54 dependent transcriptional regulator, flagellar regulatory protein
XOC_4671	6.39	0	3.81	0.000371	cdaR; carbohydrate diacid regulator
XOC_0361	52.2	15.46	1.76	3.57e-13	transcriptional regulator
XOC_0370	20.24	8.64	1.23	1.95e-05	transcriptional regulator
XOC_0397	8.52	1.36	2.64	0.000191	transcriptional regulator
XOC_1904	202.42	511.59	-1.34	5.1e-05	transcriptional regulator
Transcription regulator proteins (TRPs), ribbon-helix-helix type
XOC_0531	483.68	3875.82	-3	0	putA; RHH-type transcriptional regulator, proline utilization regulon repressor / proline dehydrogenase / delta 1-pyrroline-5-carboxylate dehydrogenase [EC:1.5.5.2 1.2.1.88]
Transcription regulator proteins (TRPs), others
XOC_0956	46.88	276.94	-2.56	1.44e-18	rnk; regulator of nucleoside diphosphate kinase
XOC_1495	197.1	855.38	-2.12	1.24e-33	algH; putative transcriptional regulator
XOC_1738	83.1	227.83	-1.46	0.00038	hrcA; heat-inducible transcriptional repressor
XOC_2058	11.72	1.82	2.69	2.25e-05	parB; chromosome partitioning protein, ParB family
XOC_3169	976.95	374.26	1.38	5.94e-179	cspA; cold shock protein (beta-ribbon, CspA family)
XOC_4223	103.34	251.93	-1.29	0.00389	parB; chromosome partitioning protein, ParB family
XOC_4313	105.47	322.87	-1.61	8.3e-07	birA; BirA family transcriptional regulator, biotin operon repressor / biotin-[acetyl-CoA-carboxylase] ligase [EC:6.3.4.15]
XOC_0162	11.72	1.82	2.69	2.25e-05	transcriptional regulator
XOC_1242	12.78	0	4.68	2.06e-06	transcriptional regulator, uid family
XOC_2850	17.05	4.55	1.91	6.12e-06	transcriptional regulator for cryptic hemolysin
XOC_2851	12.78	1.82	2.81	9.12e-06	transcriptional regulator for cryptic hemolysin
Methyl-accepting chemotaxis proteins
XOC_0668	27.7	11.82	1.23	1.14e-06	chemotaxis protein
XOC_0670	11.72	5.46	1.1	0.000744	methyl-accepting chemotaxis protein
XOC_1592	264.21	1162.34	-2.14	3.83e-46	mcp, methyl-accepting chemotaxis protein
XOC_2048	399.52	1592.98	-2	1.52e-51	mcp, methyl-accepting chemotaxis protein
XOC_2282	267.41	1470.65	-2.46	3.24e-82	mcp, methyl-accepting chemotaxis protein
XOC_2289	284.46	764.43	-1.43	2.31e-08	mcp, methyl-accepting chemotaxis protein
XOC_2290	139.56	412	-1.56	2.57e-07	methyl-accepting chemotaxis protein
XOC_2291	818.21	4001.78	-2.29	8.62e-186	chemotaxis protein
XOC_2294	157.68	641.19	-2.02	9.11e-23	chemotaxis protein
XOC_2297	83.1	427.92	-2.36	3.65e-23	mcp, methyl-accepting chemotaxis protein
XOC_2399	591.29	2453.36	-2.05	3.64e-85	mcp, methyl-accepting chemotaxis protein
XOC_2668	11.72	4.09	1.52	0.00025	methyl-accepting chemotaxis protein
XOC_2669	382.47	1532.05	-2	3.98e-50	mcp, methyl-accepting chemotaxis protein
XOC_3493	83.1	37.29	1.16	3.48e-15	mcp, methyl-accepting chemotaxis protein
Chemotaxis protein, others
XOC_2306	145.96	552.52	-1.92	3.16e-17	chemotaxis protein CheW [KO:K03408]
XOC_1591	72.45	285.13	-1.98	1.22e-10	chemotaxis protein CheW [KO:K03408]
XOC_2284	281.26	1399.71	-2.32	7.53e-68	chemotaxis signal transduction protein CheW [KO:K03408]
XOC_2049	114	641.19	-2.49	5.44e-38	chemotaxis signal transduction protein CheW [KO:K03408]
XOC_2327	104.41	896.31	-3.1	7.71e-81	chemotaxis phosphatase CheZ [KO:K03414]
XOC_2293	94.82	466.12	-2.3	1.93e-23	chemotaxis protein tsr [KO:K05874]
XOC_2280	180.05	456.57	-1.34	9.32e-05	chemotaxis protein methyltransferase 2 [KO:K00575] [EC:2.1.1.80]
XOC_1589	53.27	196.91	-1.89	3.4e-07	cheR; CheR methyltransferase, SAM binding domain protein [KO:K00575]
TonB and TonB-dependent receptor
XOC_2561	22.37	100.95	-2.17	4.22e-06	TonB protein
XOC_0143	216.27	61.85	1.81	3.85e-49	TonB-dependent receptor
XOC_0262	100.15	30.01	1.74	3.21e-23	K16088 outer-membrane receptor for ferric coprogen and ferric-rhodotorulic acid
XOC_0753	182.18	12.28	3.89	6.58e-62	TonB-dependent receptor
XOC_0876	154.48	40.02	1.95	1.89e-37	TonB-dependent receptor
XOC_1096	101.21	34.56	1.55	8.98e-22	TonB-dependent receptor
XOC_1198	95.88	5.91	4.02	9.66e-34	TonB-dependent outer membrane receptor
XOC_1078	12.78	0	4.81	2.05e-06	TonB-dependent receptor
XOC_1079	38.35	7.73	2.31	7.27e-12	TonB-dependent receptor
XOC_1408	326.01	15.01	4.44	3.65e-112	TonB-dependent receptor
XOC_1614	194.96	73.67	1.4	1.64e-37	TonB-dependent receptor
XOC_1675	1553.32	7088.15	-2.19	4.89e-292	Oar protein
XOC_3379	763.88	346.52	1.14	2.31e-122	K02014 iron complex outermembrane recepter protein
XOC_3574	148.09	3240.08	-4.45	0	K02014 iron complex outermembrane recepter protein
XOC_3615	78.84	3.18	4.63	1.19e-28	TonB-dependent receptor
XOC_3622	27.7	3.64	2.93	3.52e-10	K16088 outer-membrane receptor for ferric coprogen and ferric-rhodotorulic acid
XOC_3686	10.65	0	4.55	1.09e-05	TonB-dependent receptor
XOC_3709	1682.23	17214.5	-3.36	0	K02014 iron complex outermembrane recepter protein
XOC_3757	1090.95	537.51	1.02	2.94e-161	TonB-dependent receptor
XOC_3788	139.56	333.78	-1.26	0.00263	K02014 iron complex outermembrane recepter protein
XOC_4021	139.56	43.2	1.69	4.92e-31	K02014 iron complex outermembrane recepter protein
XOC_4577	128.91	4.55	4.83	1.14e-45	TonB-dependent receptor
XOC_2905	235.45	684.4	-1.54	3.29e-10	Oar protein
XOC_3623	21.31	1.36	3.97	4.3e-09	K16088 outer-membrane receptor for ferric coprogen and ferric-rhodotorulic acid
XOC_3673	150.22	56.39	1.41	1.73e-29	Oar protein
XOC_4641	539.08	189.18	1.51	8.34e-106	TonB-dependent outer membrane receptor
XOC_4682	83.1	14.1	2.56	1.15e-24	TonB-dependent receptor
XOC_4113	43.68	8.19	2.42	1.54e-13	TonB-dependent receptor
Quorum sensing
XOC_1972	108.67	326.05	-1.59	1.66e-06	regulator of pathogenicity factors, RpfN like porin
XOC_2258	15.98	4.09	1.97	8.91e-06	RpfI regulatory protein
XOC_2260	31.96	11.37	1.49	3.76e-08	RpfD regulatory protein
XOC_3785	60.73	27.74	1.13	1.67e-11	xagA, putative secreted protein [KO:K20326]
XOC_3784	93.75	28.19	1.73	7.99e-22	xagB, putative glycosyltransferase [KO:K20327]
XOC_3783	79.9	32.74	1.29	1.11e-15	xagC, membrane protein, putative [KO:K20328]
Flagellar movement and assembly
XOC_2308	388.86	4043.16	-3.38	0	flagellar motor protein MotB [KO:K02557]
XOC_2309	70.31	254.2	-1.85	2.6e-08	MotA protein [KO:K02556]
XOC_2329	134.24	724.41	-2.43	2.11e-40	RNA polymerase sigma factor [KO:K02405]
XOC_2330	176.85	826.28	-2.22	5.87e-37	flagellar biosynthesis regulator FleN
XOC_2333	118.26	365.62	-1.63	1.26e-07	flhA; flagellar biosynthesis protein FlhA [KO:K02400]
XOC_2341	34.09	103.23	-1.6	0.00172	fliQ; flagellar biosynthesis protein FliQ [KO:K02420]
XOC_2342	94.82	301.5	-1.67	3.96e-07	flagellar biosynthesis protein [KO:K02419]
XOC_2343	23.44	126.87	-2.44	8.12e-09	flagellar protein [KO:K02418]
XOC_2344	26.63	185.99	-2.8	1.72e-15	flagellar protein [KO:K02417]
XOC_2345	159.81	625.73	-1.97	1.2e-20	fliM; flagellar motor switch protein FliM [KO:K02416]
XOC_2346	190.7	445.65	-1.22	0.00198	flagellar basal body-associated protein FliL
XOC_2347	112.93	974.52	-3.11	4.27e-88	flagellar protein [KO:K02414]
XOC_2348	27.7	122.33	-2.14	9.28e-07	fliJ; flagellar export protein FliJ [KO:K02413]
XOC_2349	141.7	837.65	-2.56	3.16e-52	flagellum-specific ATP synthase [KO:K02412] [EC:3.6.3.14]
XOC_2350	53.27	329.69	-2.63	7.09e-23	fliH; flagellar assembly protein FliH [KO:K02411]
XOC_2351	137.43	587.53	-2.1	4.41e-23	fliG; flagellar motor switch protein FliG [KO:K02410]
XOC_2352	285.52	914.95	-1.68	9.84e-18	fliF; flagellar M-ring protein FliF [KO:K02409]
XOC_2372	161.94	710.32	-2.13	8.39e-29	fliS; flagellar protein FliS [KO:K02422]
XOC_2373	685.04	2713.93	-1.99	2.54e-85	flagellar protein [KO:K02407]
XOC_2374	2329.98	4877.63	-1.07	1.44e-05	flagellar protein [KO:K02406]
XOC_2375	159.81	694.85	-2.12	8.71e-28	flgL; flagellar hook-associated protein 3 [KO:K02397]
XOC_2376	167.26	1056.38	-2.66	1.08e-70	flgK; flagellar hook-associated protein FlgK [KO:K02396]
XOC_2377	148.09	863.11	-2.54	7.88e-53	flagellar rod assembly protein-muramidase FlgJ
XOC_2378	148.09	944.97	-2.67	3.6e-64	flgI; flagellar P-ring protein FlgI [KO:K02394]
XOC_2379	137.43	743.97	-2.44	1.29e-41	flgH; flagellar L-ring protein FlgH [KO:K02393]
XOC_2380	370.75	1368.79	-1.88	1.78e-37	flgG; flagellar basal-body rod protein FlgG [KO:K02392]
XOC_2381	99.08	687.12	-2.79	1.65e-51	flgF; flagellar basal-body rod protein FlgF [KO:K02391]
XOC_2382	304.7	2962.68	-3.28	3.26e-290	flagellar biosynthesis hook protein [KO:K02390]
XOC_2384	142.76	906.77	-2.67	2.5e-61	flagellar protein [KO:K02389]
XOC_2385	45.81	151.43	-1.72	5.84e-05	flgC; flagellar basal-body rod protein FlgC [KO:K02388]
XOC_2390	316.42	1888.57	-2.58	6.64e-117	negative regulator of flagellin synthesis [KO:K02398]
XOC_3964	144.89	351.97	-1.28	0.00144	flagellar motor component MotA [KO:K02556]
XOC_3965	125.71	458.39	-1.87	1.59e-13	chemotaxis MotB protein [KO:K02557]
Pilus assembly
XOC_3063	62.86	180.53	-1.52	0.000412	pili assembly chaperone
XOC_3508	367.56	1519.31	-2.05	4.82e-53	type IV-A pilus assembly ATPase PilB
Type three secretion system, hrp gene cluster
XOC_4430	153.41	17.28	3.15	1.1e-48	lysozyme-related protein Hpa2
XOC_4432	8470.83	1271.02	2.74	0	hpa1; harpin-like protein Hpa1 (XopA)
XOC_4434	1740.83	5753.92	-1.72	5.71e-112	hrcC; type III secretion outer membrane pore HrcC
XOC_4435	89.49	9.55	3.23	1.68e-29	hrcT; type III secretion protein HrcT
XOC_4436	68.18	13.64	2.32	1.55e-19	hrpB7; type III secretion protein HrpB7
XOC_4437	167.26	34.56	2.27	1.64e-44	hrcN; type III secretion protein HrcN
XOC_4438	82.03	9.09	3.17	5.07e-27	hrcL; type III secretion protein HrcL
XOC_4439	112.93	29.1	1.96	5.63e-28	hrpB4; type III secretion protein HrpB4
XOC_4440	245.04	31.83	2.94	2.98e-74	hrcJ; type III secretion protein HrcJ
XOC_4441	73.51	20.01	1.88	1.94e-18	hrpB2; type III secretion protein HrpB
XOC_4442	474.09	107.78	2.14	4.55e-118	hrpB1; type III secretion protein HrpB1
XOC_4443	198.16	10.46	4.24	1.96e-68	hrcU; type III secretion protein HrcU
XOC_4444	223.73	48.2	2.21	6.3e-58	hrcV; type III secretion protein HrcV
XOC_4446	47.94	9.55	2.33	2.26e-14	hpaP; type III secretion control protein hpaP
XOC_4447	156.61	37.29	2.07	2e-39	hrcQ; type III secretion protein HrcQ
XOC_4448	83.1	15.92	2.38	1.02e-23	hrcR; type III secretion protein HrcR
XOC_4449	12.78	1.82	2.81	9.12e-06	hrcS; type III secretion protein HrcS
XOC_4450	116.13	23.65	2.3	1.15e-31	hpaA; type III secretion regulatory protein HpaA
XOC_4451	382.47	65.48	2.55	2.34e-106	hrcD; type III secretion protein HrcD
XOC_4452	105.47	16.83	2.65	2.41e-31	hrpD6; type III secretion protein HrpD6
XOC_4453	7097.55	1203.26	2.56	0	hrpE; type III secretion pilin HrpE
XOC_4454	197.1	24.56	3	1.09e-60	hpaB; type III secretion control protein
XOC_4456	66.05	20.92	1.66	1.47e-15	hpa3; Hpa3
XOC_4457	851.24	137.33	2.63	3.19e-239	hrpF; type III secretion translocon protein HrpF
Type three secretion system effectors, non-TAL
XOC_4459	128.91	22.28	2.53	5.86e-37	xopAE; type III effector protein XopAE (HpaF)
XOC_0445	189.64	32.29	2.55	9.64e-54	xopAF; type III effector protein XopAF
XOC_3934	110.8	10.91	3.34	1.45e-36	xopAK; type III effector protein XopAK
XOC_4048	225.86	49.57	2.19	5.07e-58	xopAK; type III effector protein XopAJ (AvrRxo1)
XOC_1264	135.3	27.28	2.31	1.05e-36	xopC2; type III effector protein XopC2
XOC_4455	246.1	99.59	1.31	1.47e-44	xopF1; type III effector protein XopF1
XOC_0350	546.54	193.72	1.5	1.65e-106	xopN; type III effector protein XopN
XOC_1262	103.34	15.92	2.7	4.65e-31	xopP-1; type III effector protein XopP-1
XOC_1263	71.38	15.46	2.21	8.86e-20	xopP-2; type III effector protein XopP-2
XOC_0649	100.15	37.74	1.41	2.88e-20	xopV; type III effector protein XopV
XOC_2415	205.62	67.3	1.61	2.45e-43	xopZ1; type III effector protein XopZ1
Type three secretion system effectors, transcription activator-like
XOC_4025	5.33	1.36	1.97	0.00296	tal8; TAL effector protein Tal8 (AvrBs3 and PthA family of transcription)
Type two secretion system
XOC_2592	87.36	12.73	2.78	5.91e-27	DNA internalization-related competence protein ComEC-Rec2
XOC_2903	86.3	17.74	2.28	5.96e-24	pre-pilin like leader sequence
XOC_3798	39.42	13.64	1.53	1.09e-09	xpsK; general secretion pathway protein K
Sec (secretion) system
XOC_0317	354.77	1046.83	-1.56	2.68e-15	protein-export chaperone SecB
XOC_0852	773.46	2338.31	-1.6	1.11e-34	preprotein translocase, SecA subunit
Twin-arginine translocation (Tat) system
XOC_4483	77.77	262.39	-1.75	2.19e-07	sec-independent protein translocase protein TatA
Type two secretion system effectors, extracellular enzymes
XOC_0050	185.38	567.53	-1.61	2.36e-10	endoglucanase [EC:3.2.1.4]
XOC_0051	1375.4	527.51	1.38	3.87e-251	endoglucanase [EC:3.2.1.4]
XOC_0552	344.12	863.57	-1.33	8.25e-07	K05349 bglX; beta-glucosidase [EC:3.2.1.21]
XOC_0642	167.26	47.75	1.81	1.85e-38	cellulase
XOC_0643	169.4	80.95	1.07	2.39e-27	1,4-beta-cellobiosidase
XOC_0644	263.15	51.84	2.34	3.18e-70	cellulose 1,4-beta-cellobiosidase [EC:3.2.1.91]
XOC_0645	8.52	0	4.23	6.2e-05	1,4-beta-cellobiosidase
XOC_0671	34.09	7.28	2.23	1.39e-10	major extracellular endoglucanase [EC:3.2.1.4]
XOC_1076	100.15	11.82	3.08	3.88e-32	cell wall hydrolase superfamily
XOC_3039	326.01	148.25	1.14	3.92e-53	K05349 bglX; beta-glucosidase [EC:3.2.1.21]
XOC_2128	288.72	931.32	-1.69	2.3e-18	polygalacturonase
XOC_1688	525.23	1671.65	-1.67	4.24e-30	ecpA; extracellular protease
XOC_0983	51.14	15.01	1.77	5.26e-13	extracellular protease
XOC_0189	21.31	3.64	2.55	7.12e-08	extracellular metalloprotease
XOC_2467	492.2	2813.52	-2.52	3.84e-164	yapH; YapH protein; extracellular serine protease
XOC_4470	105.47	27.28	1.95	3.26e-26	alpha-glucuronidase
Type VI secretion system
XOC_0403	7.46	1.36	2.45	0.000476	type VI secretion system protein ImpA
XOC_1354	1649.21	4357.39	-1.4	8.92e-35	type VI secretion system protein ImpC
XOC_1355	2471.68	5645.24	-1.19	3.85e-16	type VI secretion system secreted protein Hcp
XOC_2528	76.71	28.19	1.44	2.91e-16	type VI secretion system protein ImpL
XOC_2529	28.77	10.46	1.46	1.83e-07	type VI secretion system protein ImpK
XOC_2530	41.55	10.46	1.99	1.07e-11	type VI secretion system protein ImpJ
XOC_2531	38.35	10.46	1.87	1.31e-10	type VI secretion system protein ImpI
XOC_2537	88.43	27.28	1.7	2.03e-20	type VI secretion system protein VasG
XOC_2538	30.9	13.19	1.23	3.42e-07	type VI secretion system protein ImpH
XOC_2539	37.29	3.64	3.36	1.13e-13	type VI secretion system protein ImpG
XOC_2540	6.39	1.82	1.81	0.00197	type VI secretion system protein ImpF
XOC_2541	29.83	3.64	3.04	5.99e-11	type VI secretion system protein ImpE
XOC_2542	21.31	5.46	1.97	5.36e-07	type VI secretion system secreted protein Hcp
XOC_2543	63.92	9.09	2.81	2.25e-20	type VI secretion system protein ImpC
XOC_2544	40.48	3.18	3.67	4.44e-15	type VI secretion system protein ImpB
XOC_2533	68.18	17.28	1.98	8.16e-18	type VI secretion system protein secreted protein VgrG
XOC_1315	5.33	0	3.55	0.000938	Rhs element Vgr protein
Exopolysaccharide xanthan biosynthesis, gum cluster
XOC_1867	610.46	199.18	1.62	2.29e-125	exopolysaccharide xanthan biosynthesis export protein GumB
XOC_1868	1828.19	693.49	1.4	0	exopolysaccharide xanthan biosynthesis chain length determinant protein GumC
XOC_1870	447.46	173.71	1.37	5.1e-82	exopolysaccharide xanthan biosynthesis polymerase GumE
XOC_1871	319.61	110.96	1.53	6.71e-64	exopolysaccharide xanthan biosynthesis acetyltransferase GumF
XOC_1872	251.43	71.85	1.81	7.7e-57	exopolysaccharide xanthan biosynthesis acetyltransferase GumG
Carbon source transporters
XOC_0208	154.48	41.84	1.88	1.2e-36	K03761 kgtP; MFS transporter, MHS family, alpha-ketoglutarate permease
XOC_0229	59.66	10.91	2.45	7.28e-18	K05782 benzoate membrane transport protein
XOC_0362	59.66	22.28	1.42	5.45e-13	K02429 fucP; MFS transporter, FHS family, L-fucose permease
XOC_0369	175.79	60.48	1.54	3.36e-36	K14393 cation/acetate symporter, acetate:Na+ symporter
XOC_3740	157.68	52.75	1.58	3.05e-33	K03288 MFS transporter, MHS family, citrate/tricarballylate:H+ symporter
XOC_3756	294.04	63.21	2.22	1.29e-75	K16211 malY; maltose/moltooligosaccharide transporter
XOC_4579	35.16	0	6.14	2.03e-13	K08191 MFS transporter, ACS family, hexuronate transporter
XOC_1975	209.88	574.35	-1.45	2.86e-07	K02768 PTS system, fructose-specific IIA component [EC:2.7.1.202]
XOC_2606	168.33	407.45	-1.28	0.000903	K10112 multiple sugar transport system ATP-binding protein
Amino acid transporters
XOC_0179	56.47	4.55	3.63	3.7e-20	K03762 proP; MFS transporter, MHS family, proline/betaine transporter
XOC_0641	70.31	20.46	1.78	3.62e-17	K15270 sam; S-adenosylmethionine uptake transporter
XOC_0648	176.85	77.76	1.19	1.54e-30	K11737 cycA; D-serine/D-alanine/glycine transporter
XOC_0773	69.25	12.28	2.5	1.31e-20	K02168 betT; choline/glycine/proline betaine transport protein
XOC_1421	72.45	24.1	1.59	2.04e-16	amino acid transporter
XOC_1914	111.86	529.78	-2.24	6.31e-25	amino acid permease, aspartate:proton symporter-like
XOC_2021	36.22	13.64	1.41	1.12e-08	K11075 putrescine transport system permease protein
XOC_2230	333.46	99.59	1.74	5.78e-73	K03294 basic amino acid/polyamine antiporter, APA family
XOC_3037	75.64	27.28	1.47	2.97e-16	K03305 proton-dependent oligopeptide transporter, POT family
XOC_3104	223.73	103.23	1.12	1.35e-36	K16235 mmuP; S-methylmethionine transporter
XOC_3341	14.92	5.91	1.34	0.000106	K06895 lysE; L-lysine exporter family protein LysE/ArgO
XOC_3737	1104.8	125.97	3.13	0	K11103 dctA; aerobic C4-dicarboxylate transport protein
XOC_3339	7.46	0	3.04	0.000266	K06895 L-lysine exporter family protein LysE/ArgO
XOC_4574	14.92	0	4.9	3.96e-07	amino acid transporter
Nitrate transporters
XOC_0893	27.7	8.19	1.76	5.4e-08	K02050 ABC.SN.P; NitT/TauT family transport system permease protein
XOC_0895	20.24	0	4.48	6.92e-09	K02049 NitT/TauT family transport system ATP-binding protein
XOC_0896	19.18	6.82	1.49	9.74e-06	K02051 NitT/TauT family transport system substrate-binding protein
XOC_2459	4.26	0	3.23	0.00243	nitrate transport ATP-binding protein
Phosphate transporters
XOC_1804	340.92	1150.97	-1.76	2.49e-25	K02040 pstS; phosphate transport system substrate-binding protein
XOC_3749	540.15	2.27	7.89	4.74e-151	K07221 phosphate-selective porin OprO
Sulfate transporters
XOC_0674	155.55	62.76	1.31	6.05e-29	K03321 sulfate permease, SulP family
Metal ion transporters
XOC_0448	180.05	74.58	1.27	1.55e-32	K06213 mgtE; magnesium transporter
XOC_0506	49.01	7.73	2.66	1.09e-15	K05564 multicomponent K+:H+ antiporter subunit G, PhaG
XOC_0510	18.11	7.73	1.23	4.41e-05	K05560 multicomponent K+:H+ antiporter subunit C, PhaC
XOC_0511	240.78	100.95	1.25	1.88e-42	K05559 multicomponent K+:H+ antiporter subunit A, PhaA
XOC_2472	69.25	18.19	1.93	8.87e-18	K15726 cobalt-zinc-cadmium resistance protein CzcA
XOC_2473	28.77	3.64	2.98	1.45e-10	K15727 membrane fusion protein, cobalt-zinc-cadmium efflux system
XOC_2684	29.83	10	1.58	5.65e-08	K11747 kefB; glutathione-regulated potassium-efflux system protein KefB
XOC_3746	72.45	17.28	2.07	2.7e-19	K02012 afuA; iron(III) transport system substrate-binding protein
XOC_2243	142.76	381.53	-1.42	3.92e-05	K04759 feoB; ferrous iron transport protein B
XOC_2666	51.14	1449.28	-4.82	3.49e-228	K03322 mntH; manganese transport protein
Drug transporters
XOC_1643	47.94	6.82	2.81	8.57e-16	K18139 outer membrane protein, multidrug efflux system
XOC_0519	71.38	13.64	2.39	1.13e-20	K08218 MFS transporter, PAT family, beta-lactamase induction signal transducer AmpG
XOC_2615	132.11	27.28	2.28	1.45e-35	K03296 hydrophobic/amphiphilic exporter-1 (mainly G- bacteria), HAE1 family
XOC_4200	27.7	7.28	1.93	2.22e-08	K11741 quaternary ammonium compound-resistance protein SugE
XOC_1644	29.83	9.09	1.71	2.47e-08	K07274 MipA/OmpV, outer membrane protein V
XOC_4368	85.23	32.29	1.4	1.71e-17	K08224 MFS transporter, YNFM family, putative membrane transport protein
XOC_2018	92.69	40.47	1.2	4.71e-17	K03446 MFS transporter, DHA2 family, multidrug resistance protein
XOC_0585	136.37	382.9	-1.49	5.28e-06	K07799 membrane fusion protein, multidrug efflux system
XOC_1978	251.43	889.49	-1.82	1.36e-22	K18138 multidrug efflux pump
XOC_3043	66.05	269.67	-2.03	7.58e-11	K03446 MFS transporter, DHA2 family, multidrug resistance protein
XOC_3044	43.68	175.08	-2	1.42e-07	K03543 membrane fusion protein, multidrug efflux system
Lipid transporters
XOC_0063	631.77	1489.75	-1.24	3.92e-07	K06076 fadL; long-chain fatty acid transport protein
XOC_0115	43.68	183.26	-2.07	2.09e-08	K02067 mlaD; phospholipid/cholesterol/gamma-HCH transport system substrate-binding protein
XOC_0116	108.67	578.89	-2.41	4.06e-32	K07323 mlaC; phospholipid transport system substrate-binding protein
XOC_0117	11.72	45.93	-1.97	0.00209	K07122 mlaB; phospholipid transport system transporter-binding protein
Transporters, others
XOC_0039	288.72	25.01	3.53	3.71e-94	membrane-fusion protein, RaxA-like
XOC_0040	337.73	63.66	2.41	4.86e-91	ATP-binding cassette, subfamily B, bacterial RaxB
XOC_0210	6.39	0	3.81	0.000371	outer membrane efflux protein
XOC_0355	35.16	2.27	3.95	1.3e-13	cation symporter
XOC_1399	23.44	1.82	3.69	1.24e-09	MFS transporter
XOC_1402	5.33	0	3.41	0.000995	MFS transporter
XOC_1403	8.52	0	4.23	6.2e-05	MFS transporter
XOC_1645	27.7	10	1.47	2.72e-07	RND efflux membrane fusion protein
XOC_1700	68.18	18.64	1.87	3.23e-17	K07148 uncharacterized transport protein
XOC_1821	12.78	0	4.68	2.06e-06	ABC transporter ATP-binding protein
XOC_1822	15.98	2.27	2.81	1.11e-06	ABC transporter ATP-binding protein
XOC_1993	100.15	43.66	1.2	2.8e-18	metabolite transport protein
XOC_2614	132.11	28.19	2.23	4.06e-35	RND superfamily protein
XOC_3262	99.08	10.46	3.24	1.65e-32	colicin V secretion-processing ATP-binding protein CvaB, RaxB-like
XOC_3267	31.96	2.27	3.81	1.83e-12	membrane-fusion protein, RaxA-like
XOC_3283	7.46	0	3.9	0.000157	K07114 Ca-activated chloride channel homolog, von Willebrand factor type A domain protein
XOC_3284	31.96	10	1.68	1.14e-08	K07114 Ca-activated chloride channel homolog, von Willebrand factor type A domain protein
XOC_3902	30.9	5.46	2.5	2.32e-10	K02005 HlyD family secretion protein
XOC_3903	26.63	4.55	2.55	2.62e-09	K02003 putative ABC transport system ATP-binding protein
XOC_3904	56.47	10	2.5	3.45e-17	K02004 putative ABC transport system permease protein
XOC_3905	36.22	5.46	2.73	2.82e-12	K02004 putative ABC transport system permease protein
XOC_3906	99.08	35.02	1.5	6.49e-21	K02004 putative ABC transport system permease protein
XOC_3907	42.62	11.82	1.85	1.82e-11	K02004 putative ABC transport system permease protein
XOC_4022	75.64	24.56	1.62	2.77e-17	K01992 ABC-2.P; ABC-2 type transport system permease protein
XOC_4023	80.97	25.92	1.64	1.69e-18	K01992 ABC-2.P; ABC-2 type transport system permease protein
XOC_4024	90.56	34.11	1.41	1.57e-18	K01990 ABC-2 type transport system ATP-binding protein
XOC_4285	99.08	32.74	1.6	8.94e-22	transport protein
XOC_4576	75.64	4.55	4.06	4.31e-27	transport protein
XOC_0602	85.23	301.95	-1.82	4.4e-09	K09811 ftsX; cell division transport system permease protein
XOC_0898	88.43	219.19	-1.31	0.00409	K02004 ABC.CD.P; putative ABC transport system permease protein
XOC_1085	6189.85	31696.4	-2.36	0	K03286 OmpA-OmpF porin, OOP family, OmpA family outer membrane protein
XOC_3045	72.45	231.92	-1.68	4.65e-06	outer membrane efflux protein
XOC_2812	59.66	236.47	-1.99	2.66e-09	K06148 ATP-binding cassette, subfamily C, bacterial
DNA replication
XOC_0006	455.98	1052.74	-1.21	5.14e-05	gyrB; DNA gyrase, B subunit
XOC_0546	121.45	44.57	1.45	1.38e-24	dnaG; DNA primase
XOC_0405	239.71	644.38	-1.43	2.16e-07	polA; DNA polymerase I
XOC_1159	294.04	703.49	-1.26	8.83e-05	DNA polymerase III subunit gamma-tau
XOC_1514	206.68	774.44	-1.91	8.43e-23	single-stranded DNA binding protein
XOC_2767	26.63	5.46	2.29	7.51e-09	dnaB; replicative DNA helicase
XOC_3048	349.44	784.89	-1.17	0.00111	parC; DNA topoisomerase IV, A subunit
DNA repair and recombination
XOC_0662	37.29	10.91	1.77	4.61e-10	endonuclease
XOC_0518	190.7	75.94	1.33	2.22e-35	xth; exodeoxyribonuclease III
XOC_0454	1071.77	3068.18	-1.52	2.59e-36	ribonucleoside-diphosphate reductase, alpha subunit
XOC_1161	73.51	238.29	-1.7	2.43e-06	recR; recombination protein RecR
XOC_1251	109.73	26.83	2.03	6.76e-28	error-prone DNA polymerase
XOC_2085	51.14	20.01	1.35	4.18e-11	ligD; DNA polymerase LigD, polymerase domain protein
XOC_2083	14.92	2.73	2.45	4.72e-06	ATP-dependent DNA ligase
XOC_2046	27.7	5.46	2.34	3.16e-09	ATP-dependent DNA helicase
XOC_2772	197.1	543.88	-1.46	3.35e-07	recA; RecA protein
XOC_3444	112.93	341.06	-1.59	7.98e-07	radA; DNA repair protein RadA
XOC_3836	37.29	10.91	1.77	4.61e-10	DNA repair system specific for alkylated DNA
XOC_4233	18.11	4.09	2.15	1.63e-06	DNA repair protein
Chromosome and associated proteins
XOC_0849	419.76	1094.12	-1.38	1.18e-09	ftsZ; cell division protein FtsZ
XOC_1289	62.86	161.44	-1.36	0.00495	minE; cell division topological specificity factor MinE
XOC_1291	136.37	419.73	-1.62	2.45e-08	minC; septum site-determining protein MinC
XOC_1290	239.71	650.74	-1.44	1.01e-07	minD; septum site-determining protein MinD
XOC_2163	33.03	8.64	1.93	1.35e-09	N-acetylmuramoyl-L-alanine amidase
XOC_2307	91.62	449.75	-2.3	1.21e-22	chromosome partioning protein
XOC_3330	343.05	1170.52	-1.77	1.73e-26	dpsA; DNA-binding related protein
XOC_3507	101.21	48.66	1.06	4.57e-17	cell filamentation protein Fic
Messenger RNA, transfer RNA, and Ribosome biogenesis
XOC_0616	3055.51	21815.6	-2.84	0	groL; chaperonin GroL
XOC_1056	511.38	224.19	1.19	6.7e-85	rplQ; ribosomal protein L17
XOC_1740	2056.18	22444.5	-3.45	0	dnaK; chaperone protein DnaK
XOC_1755	161.94	794.9	-2.3	1.64e-38	transcription factor jumonji, JmjC
XOC_1792	397.39	907.22	-1.19	0.000251	rnr; ribonuclease R
XOC_1840	198.16	658.02	-1.73	1.06e-14	HesB protein family
XOC_1860	773.46	336.06	1.2	1.47e-128	rpmI; ribosomal protein L35
XOC_2915	1130.37	3064.09	-1.44	1.99e-28	pnp; polyribonucleotide nucleotidyltransferase
XOC_2922	262.08	82.76	1.66	6.36e-56	YhbC family protein
XOC_3129	62.86	28.65	1.13	7.47e-12	2'-5' RNA ligase
XOC_3181	142.76	356.07	-1.32	0.000624	era; GTP-binding protein Era
XOC_3880	168.33	439.29	-1.38	3.72e-05	ATP-dependent RNA helicase
XOC_4663	80.97	25.01	1.69	7.34e-19	pseudouridylate synthase
XOC_4685	99.08	29.1	1.77	3.08e-23	trmE; tRNA modification GTPase TrmE
Transcription factors
XOC_0605	799.03	2890.83	-1.86	2.74e-73	rpoH; alternative sigma factor RpoH
XOC_1631	4.26	0	2.23	0.00444	RNA polymerase ECF-type sigma factor
XOC_2040	304.7	670.3	-1.14	0.00437	sspA; stringent starvation protein A
XOC_2041	158.74	426.55	-1.43	1.34e-05	sspB; stringent starvation protein B
XOC_2368	589.15	2463.37	-2.06	7.83e-87	rpoN; RNA polymerase sigma-54 factor
XOC_2834	66.05	219.64	-1.73	2.45e-06	RNA polymerase sigma-E factor
XOC_2975	36.22	16.37	1.15	8.85e-08	greB; transcription elongation factor GreB
XOC_3114	135.3	66.39	1.03	9.98e-22	RNA polymerase sigma factor
XOC_3146	14.92	4.55	1.71	3.23e-05	RNA polymerase sigma factor
XOC_4120	775.6	1898.57	-1.29	9.3e-11	RNA polymerase sigma-70 factor
Translation factors
XOC_1026	1597	4391.04	-1.46	9.74e-43	fusA; translation elongation factor G
XOC_2406	271.67	58.66	2.21	6.78e-70	infA; translation initiation factor IF-1
Carbohydrate metabolism, glycolysis / gluconeogenesis
XOC_2608	105.47	295.59	-1.49	4.41e-05	glucokinase
XOC_2172	361.16	1102.76	-1.61	5.45e-18	glucose-6-phosphate isomerase
XOC_3585	1715.26	4192.32	-1.29	4.7e-21	fructose-bisphosphate aldolase class-I
XOC_3592	947.12	2797.15	-1.56	1.14e-37	glyceraldehyde-3-phosphate dehydrogenase, type I
XOC_3589	368.62	1529.32	-2.05	9.08e-54	phosphoglycerate kinase
XOC_1554	308.96	928.6	-1.59	1.07e-14	2,3-bisphosphoglycerate-dependent phosphoglycerate mutase
XOC_2794	594.48	1568.88	-1.4	9.99e-14	phosphopyruvate hydratase
XOC_3927	411.24	1015.91	-1.3	4.58e-07	pyruvate dehydrogenase complex dihydrolipoamide acetyltransferase
XOC_3687	24.5	5.91	2.05	6.85e-08	hydrolase
Carbohydrate metabolism, citrate cycle (TCA cycle)
XOC_3645	822.47	2728.49	-1.73	1.49e-54	citrate synthase I
XOC_0592	759.62	2198.25	-1.53	9.46e-28	isocitrate dehydrogenase, NADP-dependent
XOC_1121	426.15	2192.34	-2.36	9.33e-111	isocitrate dehydrogenase
XOC_1753	1430.8	3982.23	-1.48	3.6e-41	2-oxoglutarate dehydrogenase, E1 component
XOC_1752	595.55	2900.84	-2.28	3.48e-134	2-oxoglutarate dehydrogenase, E2 component, dihydrolipoamide succinyltransferase
XOC_1751	705.28	2632.08	-1.9	3.19e-72	dihydrolipoamide dehydrogenase
XOC_3503	740.44	1929.49	-1.38	2.11e-15	chain A, Succinyl-Coa Synthetase (Succinate-Coa Ligase)
XOC_2602	829.93	1899.48	-1.19	6.27e-07	succinate dehydrogenase, flavoprotein subunit
XOC_2600	234.38	611.18	-1.38	2.43e-06	succinate dehydrogenase iron-sulfur protein
XOC_3019	282.33	686.67	-1.28	4.36e-05	fumarate hydratase
XOC_1763	435.74	2184.61	-2.33	3.81e-106	fumarate hydratase class II
XOC_1069	356.9	1496.58	-2.07	8.91e-54	malate dehydrogenase
Carbohydrate metabolism, pentose phosphate pathway
XOC_2607	249.3	702.59	-1.49	2.28e-09	glucose-6-phosphate 1-dehydrogenase
XOC_0738	92.69	234.65	-1.34	0.00214	6-phosphogluconate dehydrogenase (decarboxylating)
XOC_3624	444.26	1379.25	-1.63	3.04e-23	transketolase
XOC_0954	199.23	1630.73	-3.03	4.76e-140	transaldolase B
XOC_2610	210.94	598.9	-1.51	1.63e-08	phosphogluconate dehydratase
XOC_2611	129.98	317.41	-1.29	0.00181	khg-kdpg aldolase
XOC_0354	66.05	17.28	1.93	4.36e-17	shikimate kinase
Carbohydrate metabolism, pentose and glucuronate interconversions
XOC_3823	102.28	9.55	3.42	3.44e-34	pectate lyase
XOC_2506	11.72	4.09	1.52	0.00025	pectate lyase L
XOC_0256	22.37	10.46	1.1	1.66e-05	4-deoxy-L-threo-5-hexosulose-uronate ketol-isomerase
XOC_0257	8.52	1.82	2.23	0.000332	4-deoxy-L-threo-5-hexosulose-uronate ketol-isomerase
XOC_4583	45.81	9.09	2.33	7.67e-14	glucuronate isomerase
XOC_4465	56.47	15.01	1.91	8.36e-15	D-mannonate oxidoreductase
XOC_4474	13.85	2.27	2.61	6.59e-06	xylose isomerase
XOC_1910	149.15	1884.47	-3.66	2.05e-218	ketoglutarate semialdehyde dehydrogenase
Carbohydrate metabolism, starch and sucrose metabolism
XOC_4417	420.82	1391.98	-1.73	1.62e-28	glycogen synthase
XOC_4416	218.4	496.58	-1.19	0.00334	1,4-alpha-glucan branching enzyme
XOC_4414	70.31	216.46	-1.62	2.55e-05	4-alpha-glucanotransferase
XOC_3526	243.97	62.76	1.96	3.08e-58	glycogen debranching enzyme GlgX
XOC_4413	121.45	325.14	-1.42	0.000106	malto-oligosyltrehalose synthase
XOC_3489	181.11	420.64	-1.22	0.00288	alpha,alpha-trehalose-phosphate synthase
Carbohydrate metabolism, amino sugar and nucleotide sugar metabolism
XOC_3259	144.89	47.29	1.62	3.62e-31	beta-hexosaminidase
XOC_1459	60.73	23.65	1.36	7.64e-13	aminoglycoside phosphotransferase
XOC_1458	35.16	15.46	1.19	9.54e-08	nucleotidyl transferase
XOC_3429	15.98	0	5.14	1.79e-07	xylan 1,4-beta-xylosidase [EC:3.2.1.37]
XOC_4575	52.2	5	3.38	2.33e-18	beta-xylosidase (1,4-beta-D-xylan xylohydrolase) (Xylan1,4-beta-xylosidase)
XOC_2156	52.2	15.46	1.76	3.57e-13	alpha-xylosidase
XOC_2687	901.31	2026.81	-1.17	2.35e-06	UTP-glucose-1-phosphate uridylyltransferase
XOC_1774	666.93	1440.64	-1.11	0.00077	UDP-glucose dehydrogenase
XOC_3842	629.64	2343.77	-1.9	3.98e-64	mannose-1-phosphate guanylyltransferase-mannose-6-phosphate isomerase
Carbohydrate metabolism, others
XOC_1974	45.81	136.42	-1.57	0.000745	1-phosphofructokinase
XOC_1111	25.57	5.46	2.23	1.77e-08	PAP2 superfamily protein
XOC_3201	43.68	3.18	3.78	3.09e-16	beta-galactosidase
XOC_0755	140.63	19.1	2.88	5.93e-43	beta-galactosidase
XOC_0862	62.86	18.19	1.79	1.32e-15	galactose 1-dehydrogenase
XOC_1142	222.66	71.4	1.64	2.31e-47	hydroxyacylglutathione hydrolase
XOC_0872	102.28	369.26	-1.85	4.59e-11	ppc; phosphoenolpyruvate carboxylase
XOC_2661	1920.88	4507.92	-1.23	1.09e-16	ppsA; phosphoenolpyruvate synthase
XOC_3753	219.47	35.93	2.61	1.15e-62	acetoacetyl-CoA reductase
XOC_3588	134.24	387.45	-1.53	1.45e-06	phosphoglycolate phosphatase [EC:3.1.3.18]
XOC_1193	120.39	55.48	1.12	1.27e-20	putative AcnD-accessory protein PrpF
XOC_3092	320.68	1055.01	-1.72	9.56e-22	poly-beta-hydroxyalkanoate depolymerase
XOC_3742	45.81	8.64	2.41	4.56e-14	extracellular solute-binding protein, family 1; aconitate Delta-isomerase [EC:5.3.3.7]
XOC_1097	84.16	26.83	1.65	3.41e-19	Non-hemolytic phospholipase C
XOC_0986	21.31	0	4.55	2.99e-09	xylanase
XOC_0987	10.65	2.73	1.97	0.000155	xylanase
XOC_3371	39.42	7.28	2.44	1.78e-12	xylanase
Energy metabolism, oxidative phosphorylation
XOC_2937	422.96	206	1.04	2.96e-64	NADH-quinone oxidoreductase chain a
XOC_2936	190.7	577.07	-1.6	3.9e-10	NADH-ubiquinone oxidoreductase 20 kda subunit
XOC_2935	245.04	628.01	-1.36	5.02e-06	NADH-quinone oxidoreductase chain c
XOC_2934	617.92	1500.21	-1.28	1.53e-08	NADH dehydrogenase i, d subunit
XOC_2933	199.23	519.32	-1.38	1.07e-05	NADH-quinone oxidoreductase chain e
XOC_2932	561.45	1966.33	-1.81	2.32e-46	NADH-quinone oxidoreductase, f subunit
XOC_2931	757.48	2457.46	-1.7	4.54e-46	NADH-quinone oxidoreductase, chain g
XOC_2929	101.21	270.57	-1.42	0.00031	NADH-quinone oxidoreductase chain 9
XOC_2928	236.51	539.33	-1.19	0.00235	NADH-ubiquinone oxidoreductase Nqo10 subunit
XOC_2926	755.35	2067.74	-1.45	1e-20	NADH-quinone oxidoreductase chain l
XOC_2925	408.04	1116.86	-1.45	3.91e-12	NADH-ubiquinone oxidoreductase Nqo13 subunit
XOC_2924	650.95	1685.3	-1.37	2.8e-13	NADH-ubiquinone oxidoreductase Nqo14 subunit
XOC_2677	41.55	6.82	2.61	1.76e-13	NADH dehydrogenase
XOC_0607	21.31	1.82	3.55	7.31e-09	NADH dehydrogenase
XOC_3454	99.08	1006.36	-3.34	1.12e-102	cytochrome o ubiquinol oxidase subunit IV
XOC_0541	88.43	292.86	-1.73	1.13e-07	cytochrome oxidase assembly protein
XOC_3455	120.39	1480.66	-3.62	2.33e-169	cytochrome o ubiquinol oxidase, subunit III
XOC_3456	823.54	9065.4	-3.46	0	cytochrome o ubiquinol oxidase, subunit I
XOC_3457	520.97	4277.36	-3.04	0	ubiquinol oxidase, subunit II
XOC_1426	102.28	1505.22	-3.88	6.51e-189	cytochromeD ubiquinol oxidase subunit I
XOC_2733	54.33	5.46	3.32	6.91e-19	cytochromeD ubiquinol oxidase subunit I
XOC_1427	74.58	1123.68	-3.91	5.39e-143	cytochromeD ubiquinol oxidase, subunit II
XOC_2735	10.65	0	4.55	1.09e-05	cytochromebd-II oxidase subunit II
XOC_3707	360.1	1091.39	-1.6	2.15e-17	inorganic pyrophosphatase
XOC_1114	318.55	705.77	-1.15	0.00288	polyphosphate kinase
XOC_2831	204.55	1017.27	-2.31	9.14e-50	cytochromeC
XOC_2832	87.36	685.76	-2.97	9.1e-58	cytochromeC2
Energy metabolism, sulfur metabolism
XOC_0897	24.5	5	2.29	2.51e-08	taurine dioxygenase
XOC_3569	98.01	45.47	1.11	4.39e-17	sulfate adenylyltransferase subunit 2 RaxP
XOC_3572	147.02	59.57	1.3	2.21e-27	phosphoadenosine phosphosulfate reductase
XOC_3570	223.73	21.83	3.36	5.14e-72	sulfite reductase
XOC_3571	312.16	87.31	1.84	6.27e-71	sulfite reductase (NADPH) hemoprotein, beta-component
Energy metabolism, nitrogen metabolism
XOC_1834	132.11	544.33	-2.04	3.94e-20	carbonic anhydrase
Lipid metabolism, fatty acid biosynthesis
XOC_2363	58.6	278.31	-2.25	4.01e-14	3-oxoacyl- synthase
XOC_0437	131.04	551.15	-2.07	3.83e-21	beta-ketoacyl- synthase II
XOC_1177	370.75	806.27	-1.12	0.00409	beta-ketoacyl-acyl carrier protein synthase II
XOC_3889	56.47	17.28	1.71	7.58e-14	beta-hydroxyacyl-(acyl-carrier-protein) dehydratase FabA
Lipid metabolism, fatty acid degradation
XOC_3155	141.7	484.31	-1.77	3.32e-12	acetoacetyl-CoA thiolase
XOC_2423	111.86	481.58	-2.11	1.58e-19	acetyl-CoA C-acyltransferase
XOC_2424	284.46	1088.21	-1.94	9.55e-33	3-hydroxyacyl-CoA dehydrogenase
XOC_0048	270.61	751.7	-1.47	2.28e-09	alcohol dehydrogenase
XOC_1516	25.57	2.73	3.23	6.59e-10	alcohol dehydrogenase
XOC_1517	21.31	0	5.55	3.55e-09	alcohol dehydrogenase
XOC_1619	158.74	628.46	-1.99	3.39e-21	alcohol dehydrogenase
Lipid metabolism, glycerophospholipid metabolism
XOC_0318	264.21	994.08	-1.91	5.5e-29	glycerol-3-phosphate dehydrogenase
XOC_1077	28.77	0	5.98	1.94e-11	glycerophosphodiester phosphodiesterase
XOC_1199	28.77	2.27	3.66	2.61e-11	glycerophosphodiester phosphodiesterase
XOC_2763	23.44	5.46	2.1	9.84e-08	ethanolamine ammonia-lyase light chain
XOC_0205	14.92	2.73	2.45	4.72e-06	cardiolipin synthetase
Lipid metabolism, others
XOC_0932	124.65	62.3	1	7.46e-20	acid-CoA ligase
XOC_4266	412.3	1619.36	-1.97	1.08e-50	DesA3_2
Nucleotide metabolism
XOC_1105	354.77	851.74	-1.26	1.89e-05	amidophosphoribosyltransferase
XOC_3809	444.26	1482.48	-1.74	5.02e-31	phosphoribosylformylglycinamidine synthase
XOC_1454	153.41	382.44	-1.32	0.000458	phosphoribosylformylglycinamidine cyclo-ligase
XOC_2910	126.78	341.52	-1.43	6.26e-05	phosphoribosylaminoimidazole carboxylase, ATPase subunit
XOC_2911	86.3	279.22	-1.69	4.92e-07	phosphoribosylaminoimidazole carboxylase, catalytic subunit
XOC_2680	320.68	724.87	-1.18	0.00115	inosine-5'-monophosphate dehydrogenase
XOC_0710	275.93	130.97	1.08	1.4e-43	sugar kinase
XOC_3699	627.51	1801.71	-1.52	2.22e-22	adenylate kinase
XOC_4624	17.05	2.73	2.64	8.07e-07	monooxygenase
XOC_4626	8.52	0	3.23	0.000106	chitooligosaccharide deacetylase
XOC_4630	26.63	0	5.87	8.42e-11	N-carbamoyl-L-amino acid hydrolase
XOC_2253	693.56	1519.31	-1.13	0.000224	carbamoyl-phosphate synthase, large subunit
XOC_2251	411.24	898.58	-1.13	0.0024	carbamoyl-phosphate synthase, small subunit
XOC_1497	193.9	657.11	-1.76	1.75e-15	aspartate carbamoyltransferase
XOC_2761	143.83	661.2	-2.2	3.45e-29	dihydroorotase
XOC_2190	88.43	250.57	-1.5	9.4e-05	dihydroorotate oxidase
XOC_2797	443.2	1658.92	-1.9	1.61e-46	CTP synthase
XOC_4041	37.29	140.52	-1.91	6.47e-06	nitroreductase
Amino acid metabolism
XOC_2750	156.61	646.2	-2.04	1.41e-23	argininosuccinate synthase
XOC_1981	795.84	2939.04	-1.88	2.07e-78	NAD-glutamate dehydrogenase
XOC_2197	321.74	137.33	1.23	2.58e-55	bifunctional aspartokinase-homoserine dehydrogenase (ak-hd)
XOC_3216	47.94	4.09	3.55	2.65e-17	homoserine dehydrogenase
XOC_0806	533.75	1203.26	-1.17	0.00011	glyA; glycine hydroxymethyltransferase
XOC_1274	237.58	2763.96	-3.54	7.62e-305	gcvP; glycine dehydrogenase
XOC_3245	298.31	882.67	-1.57	2.34e-13	gcvH; glycine cleavage system H protein
XOC_0770	78.84	13.64	2.53	2.35e-23	choline dehydrogenase
XOC_3871	277	676.21	-1.29	4e-05	cystathionine beta-synthase
XOC_3870	151.28	409.73	-1.44	1.33e-05	cystathionine gamma-lyase-like protein
XOC_3716	169.4	44.57	1.93	1.46e-40	threonine dehydratase
XOC_3581	147.02	46.84	1.65	4.78e-32	cysteine synthase A
XOC_1782	46.88	2.73	4.1	1.37e-17	metH; 5-methyltetrahydrofolate--homocysteine methyltransferase [EC:2.1.1.13]
XOC_1783	29.83	5	2.58	3.24e-10	metH; 5-methyltetrahydrofolate--homocysteine methyltransferase [EC:2.1.1.13]
XOC_1784	10.65	1.36	2.97	3.12e-05	metH; 5-methyltetrahydrofolate--homocysteine methyltransferase [EC:2.1.1.13]
XOC_4351	280.19	649.83	-1.21	0.000593	5-methyltetrahydropteroyltriglutamate- homocysteine methyltransferase
XOC_0878	451.72	1186.44	-1.39	1.19e-10	S-adenosylmethionine synthetase
XOC_3170	420.82	1054.11	-1.32	8.96e-08	purine phosphorylase, family 2
XOC_2228	102.28	276.49	-1.43	0.000201	sugar aldolase
XOC_0870	503.92	2450.64	-2.28	2.65e-113	adenosylhomocysteinase
XOC_3219	88.43	15.92	2.47	1.21e-25	homoserine O-acetyltransferase
XOC_0982	252.49	1117.77	-2.15	5.94e-45	branched-chain amino acid aminotransferase [EC:2.6.1.42]
XOC_0784	30.9	5.46	2.5	2.32e-10	glutamate--cysteine ligase
XOC_3192	62.86	24.56	1.36	3.41e-13	3-hydroxyisobutyrate dehydrogenase
XOC_4589	129.98	64.12	1.02	7.49e-21	biotin carboxylase
XOC_3714	611.53	244.65	1.32	5.31e-109	acetolactate synthase, large subunit, biosynthetic type
XOC_3713	829.93	259.66	1.68	2.67e-174	ketol-acid reductoisomerase
XOC_3059	156.61	1024.09	-2.71	2.76e-71	2,3,4,5-tetrahydropyridine-2-carboxylate N-succin
XOC_3688	158.74	435.65	-1.46	4.43e-06	acetylornithine aminotransferase
XOC_3055	103.34	286.49	-1.47	7.67e-05	succinyl-diaminopimelate desuccinylase
XOC_2747	67.12	294.22	-2.13	4.06e-13	acetylglutamate kinase
XOC_2748	59.66	158.25	-1.41	0.00308	acetylornithine deacetylase
XOC_1064	8.52	2.73	1.64	0.000859	glu-trnAgln amidotransferase a subunit
XOC_1905	79.9	1110.49	-3.8	5.82e-136	proline racemase
XOC_1908	64.99	774.89	-3.58	8.16e-88	oxidoreductase
XOC_1906	70.31	980.89	-3.8	1.66e-120	D-amino acid oxidase
XOC_1907	3.2	33.65	-3.4	1.58e-05	sarcosine oxidase alpha subunit
XOC_1909	127.85	2930.39	-4.52	0	dihydrodipicolinate synthetase
XOC_2222	63.92	29.1	1.14	4.98e-12	histidine biosynthesis bifunctional protein hisIE
XOC_2220	43.68	19.1	1.19	3.83e-09	phosphoribosylformimino-5-aminoimidazole carboxamide ribotide isomerase
XOC_2219	34.09	14.1	1.27	7.3e-08	imidazole glycerol phosphate synthase, glutamine amidotransferase subunit
XOC_2218	96.95	44.11	1.14	3.48e-17	histidine biosynthesis bifunctional protein HisB
XOC_3680	18.11	5.46	1.73	6.47e-06	histidinol-phosphate aminotransferase
XOC_2887	197.1	1220.09	-2.63	1.76e-79	histidine ammonia-lyase
XOC_2889	168.33	972.71	-2.53	1.2e-58	urocanate hydratase
XOC_2886	210.94	514.77	-1.29	0.000221	imidazolonepropionase
XOC_2888	89.49	309.68	-1.79	8.27e-09	N-formylglutamate amidohydrolase
XOC_0260	158.74	799.45	-2.33	3.02e-40	phhA; phenylalanine-4-hydroxylase [EC:1.14.16.1]
XOC_3958	91.62	428.83	-2.23	3.47e-20	alanine racemase
XOC_3959	154.48	1102.31	-2.84	7.36e-84	D-amino acid dehydrogenase small subunit
XOC_1470	11.72	4.55	1.37	0.000368	benzene 1,2-dioxygenase ferredoxin protein
XOC_4325	655.21	2888.1	-2.14	1.86e-112	catalase
XOC_4290	192.83	643.92	-1.74	1.21e-14	catalase
XOC_0620	233.32	106.87	1.13	2.58e-38	phospho-2-dehydro-3-deoxyheptonate aldolase
XOC_4208	47.94	208.27	-2.12	9.1e-10	K01658 trpG; anthranilate synthase component II [EC:4.1.3.27]
XOC_2411	147.02	362.43	-1.3	0.00083	K00384 trxB; thioredoxin reductase (NADPH) [EC:1.8.1.9]
XOC_3022	84.16	33.65	1.32	1.08e-16	K00432 gpx; glutathione peroxidase [EC:1.11.1.9]
XOC_0689	76.71	18.64	2.04	3.79e-20	aminotransferase
XOC_1952	644.55	3373.32	-2.39	5.83e-174	L-lysine 6-aminotransferase
Protease and peptidases
XOC_0567	45.81	20.46	1.16	2.39e-09	D-alanyl-D-alanine dipeptidase
XOC_0728	1081.36	2429.26	-1.17	3.88e-07	tail-specific protease
XOC_0697	77.77	773.98	-3.32	3.08e-78	ATP-dependent protease HslV
XOC_1133	256.76	1306.95	-2.35	1.12e-65	clpP; ATP-dependent Clp protease, proteolytic subunit ClpP
XOC_1135	571.04	3645.71	-2.67	4.92e-243	lon; ATP-dependent protease La
XOC_0963	153.41	376.08	-1.29	0.000845	pip; proline iminopeptidase
XOC_1478	18.11	5.46	1.73	6.47e-06	protease I
XOC_1479	15.98	0	5.14	1.79e-07	intracellular protease I
XOC_1282	114	53.66	1.09	2.67e-19	Dipeptidyl carboxypeptidase I
XOC_1253	45.81	4.55	3.33	2.8e-16	endoproteinase Arg-C
XOC_1727	18.11	3.18	2.51	5.77e-07	metallopeptidase
XOC_2101	91.62	320.6	-1.81	2.93e-09	K03799 heat shock protein HtpX [EC:3.4.24.-]
XOC_1683	168.33	675.3	-2	3.07e-23	peptidase PmbA
XOC_1681	361.16	1345.14	-1.9	1.24e-37	peptidase TldD
XOC_3023	12.78	1.82	2.81	9.12e-06	peptidyl-dipeptidase dcp
XOC_3024	27.7	2.27	3.61	6.35e-11	peptidyl-dipeptidase dcp
XOC_3061	161.94	408.36	-1.33	0.000221	map; methionine aminopeptidase, type I
XOC_2781	1031.29	2854.45	-1.47	2.56e-29	ftsH; cell division protease FtsH
XOC_3892	274.87	1030	-1.91	1.09e-29	oligopeptidase A
XOC_3972	53.27	16.83	1.66	5.62e-13	serine protease
XOC_4287	197.1	590.26	-1.58	5.37e-10	leucine aminopeptidase
XOC_4315	40.48	13.64	1.57	4.93e-10	K09933 MtfA peptidase
XOC_4146	428.28	1040.46	-1.28	1.36e-06	sppA; signal peptide peptidase SppA, 67K type
XOC_4674	14.92	0	4.04	5.06e-07	dipeptidase
XOC_4675	15.98	1.36	3.55	3.52e-07	dipeptidase
XOC_0184	7.46	0	3.04	0.000266	putative membrane-associated peptidase
XOC_0429	159.81	63.66	1.33	5.85e-30	dipeptidyl peptidase
XOC_0632	43.68	4.55	3.26	1.69e-15	prolyl oligopeptidase family protein
XOC_0633	46.88	2.27	4.37	9.28e-18	prolyl oligopeptidase family protein
XOC_0707	340.92	912.22	-1.42	2.14e-09	aminopeptidase
XOC_0851	403.78	147.34	1.45	1.46e-77	peptidase
XOC_1107	23.44	5.91	1.99	1.59e-07	peptidyl-Asp metalloendopeptidase
XOC_1423	86.3	30.01	1.52	1.16e-18	proline imino-peptidase
XOC_1911	71.38	762.61	-3.42	7.5e-81	proline dipeptidase
XOC_1915	125.71	690.31	-2.46	1.71e-39	peptidase
XOC_2757	22.37	5.91	1.92	3.68e-07	peptidase, S41 family
XOC_3038	194.96	71.85	1.44	3.67e-38	zinc carboxypeptidase family
XOC_4298	428.28	978.62	-1.19	0.000157	peptidase
XOC_4588	190.7	54.11	1.82	1.01e-43	dipeptidyl anminopeptidase
XOC_4680	64.99	189.18	-1.54	0.000243	peptidase, S54 (rhomboid) family, putative
XOC_0514	62.86	6.82	3.2	3.05e-21	zinc metalloprotease
XOC_1756	19.18	6.37	1.59	6.59e-06	protease DO
XOC_2404	72.45	30.92	1.23	5.25e-14	ATP-dependent Clp protease adaptor protein ClpS
XOC_2836	149.15	419.73	-1.49	2e-06	serine protease
XOC_4279	218.4	692.58	-1.67	1.62e-13	protease do
Chaperones and folding catalysts
XOC_0698	124.65	2236	-4.17	7.09e-305	hslU; heat shock protein HslVU, ATPase subunit HslU
XOC_0615	883.2	5507.45	-2.64	0	groS; chaperonin GroS
XOC_0599	278.06	713.5	-1.36	1.36e-06	trx; thioredoxin
XOC_0457	22.37	159.16	-2.83	8.85e-14	trx; thioredoxin
XOC_0775	132.11	484.76	-1.88	2.21e-14	thiol:disulfide interchange protein
XOC_1068	128.91	382.9	-1.57	4.55e-07	ppil1_predicted protein
XOC_1134	906.64	2396.52	-1.4	4.79e-20	clpX; ATP-dependent Clp protease ATP-binding subunit ClpX
XOC_1207	155.55	1122.77	-2.85	2.34e-86	curved DNA binding protein
XOC_1206	395.26	9997.63	-4.66	0	low molecular weight heat shock protein
XOC_1664	159.81	396.54	-1.31	0.000449	trx; thioredoxin
XOC_1939	546.54	2190.07	-2	6.31e-71	htpG; chaperone protein htpG
XOC_1741	286.59	2390.61	-3.06	5.98e-208	dnaJ; chaperone protein DnaJ
XOC_1739	126.78	691.22	-2.45	3.57e-39	grpE; co-chaperone GrpE
XOC_1773	475.16	1417.45	-1.58	8.65e-21	fkbp-type peptidyl-prolyl cis-trans isomerase, rotamase
XOC_2405	1253.95	4664.35	-1.9	8.79e-126	clpA; ATP-dependent Clp protease ATP-binding subunit ClpA
XOC_2841	13.85	52.75	-1.93	0.00162	C-type cytochromebiogenesis protein-thioredoxin
XOC_3404	311.09	4190.05	-3.75	0	chaperone ClpB
XOC_3140	116.13	22.28	2.38	2.39e-32	heat shock protein
XOC_3230	79.9	282.4	-1.82	1.37e-08	hslO; chaperonin HslO
XOC_3411	56.47	190.99	-1.76	5.58e-06	heat shock protein 15
XOC_4155	192.83	574.8	-1.58	1.19e-09	C-type cytochromebiogenesis protein
Lipopolysaccharide biosynthesis
XOC_1444	94.82	316.5	-1.74	2.84e-08	arabinose 5-phosphate isomerase
XOC_2796	156.61	423.37	-1.43	1.1e-05	kdsA; 3-deoxy-8-phosphooctulonate synthase
XOC_3082	125.71	396.99	-1.66	1.47e-08	acyl-(acyl-carrier-protein)--UDP-N-acetylglucosamine O-acyltransferase
XOC_3083	132.11	310.59	-1.23	0.00495	lpxB; lipid-A-disaccharide synthase
XOC_4122	66.05	217.37	-1.72	3.69e-06	lipid A biosynthesis lauroyl acyltransferase
Metabolism of cofactors and vitamins
XOC_3545	126.78	341.52	-1.43	6.26e-05	K03149 thiG; thiazole synthase [EC:2.8.1.10]
XOC_4124	303.63	1158.7	-1.93	1.49e-34	K01497 ribA; GTP cyclohydrolase II [EC:3.5.4.25]
XOC_0814	813.95	2359.69	-1.54	7.49e-30	K14652 ribBA; 3,4-dihydroxy 2-butanone 4-phosphate synthase / GTP cyclohydrolase II [EC:4.1.99.12 3.5.4.25]
XOC_4684	41.55	14.55	1.51	4.92e-10	K09474 phoN; acid phosphatase (class A) [EC:3.1.3.2]
XOC_4353	171.53	839.92	-2.29	1.97e-40	K00299 ssuE; FMN reductase [EC:1.5.1.38]
XOC_0014	100.15	46.38	1.11	1.97e-17	K03474 pdxJ; pyridoxine 5-phosphate synthase [EC:2.6.99.2]
XOC_3781	60.73	14.55	2.06	1.77e-16	K00763 pncB; nicotinate phosphoribosyltransferase [EC:6.3.4.21]
XOC_3501	206.68	474.3	-1.2	0.00287	K01950 E6.3.5.1; NAD+ synthase (glutamine-hydrolysing) [EC:6.3.5.1]
XOC_0731	239.71	582.53	-1.28	0.000131	K03462 NAMPT; nicotinamide phosphoribosyltransferase [EC:2.4.2.12]
XOC_2169	114	290.13	-1.35	0.000852	K00606 panB; 3-methyl-2-oxobutanoate hydroxymethyltransferase [EC:2.1.2.11]
XOC_2170	77.77	218.73	-1.49	0.000251	K01918 panC; pantoate--beta-alanine ligase [EC:6.3.2.1]
XOC_0374	34.09	14.55	1.23	1.02e-07	K06133 LYS5; 4'-phosphopantetheinyl transferase [EC:2.7.8.-]
XOC_2818	149.15	357.89	-1.26	0.00192	K02169 bioC; malonyl-CoA O-methyltransferase [EC:2.1.1.197]
XOC_3884	90.56	24.56	1.88	2.79e-22	K01935 bioD; dethiobiotin synthetase [EC:6.3.3.3]
XOC_0727	266.34	724.41	-1.44	2.04e-08	K03644 lipA; lipoyl synthase [EC:2.8.1.8]
XOC_0726	56.47	154.61	-1.45	0.00194	K03801 lipB; lipoyl(octanoyl) transferase [EC:2.3.1.181]
XOC_0375	62.86	15.46	2.02	8.44e-17	K01113 phoD; alkaline phosphatase D [EC:3.1.3.1]
XOC_0376	75.64	25.92	1.55	9.24e-17	K01113 phoD; alkaline phosphatase D [EC:3.1.3.1]
XOC_0857	73.51	30.47	1.27	1.76e-14	K00297 metF; methylenetetrahydrofolate reductase (NADPH) [EC:1.5.1.20]
XOC_4340	119.32	798.99	-2.74	1.85e-57	K01698 hemB; porphobilinogen synthase [EC:4.2.1.24]
XOC_0682	112.93	272.85	-1.27	0.00378	K01749 hemC; hydroxymethylbilane synthase [EC:2.5.1.61]
XOC_3580	137.43	26.83	2.36	1.09e-37	K02302 cysG; uroporphyrin-III C-methyltransferase / precorrin-2 dehydrogenase / sirohydrochlorin ferrochelatase [EC:2.1.1.107 1.3.1.76 4.99.1.4]
XOC_3397	10.65	0	4.55	1.09e-05	K19221 cobA; cob(I)alamin adenosyltransferase [EC:2.5.1.17]
XOC_3396	7.46	0	3.04	0.000266	K02225 cobC1; cobalamin biosynthetic protein CobC
XOC_3395	11.72	2.73	2.1	6.5e-05	K02231 cobP; adenosylcobinamide kinase / adenosylcobinamide-phosphate guanylyltransferase [EC:2.7.1.156 2.7.7.62]
XOC_3392	25.57	5	2.35	1.07e-08	K02233 E2.7.8.26; adenosylcobinamide-GDP ribazoletransferase [EC:2.7.8.26]
XOC_2814	1334.92	5486.53	-2.04	4.62e-185	K04034 bchE; anaerobic magnesium-protoporphyrin IX monomethyl ester cyclase [EC:1.21.98.3]
XOC_1203	14.92	3.18	2.23	7.91e-06	K03594 bfr; bacterioferritin [EC:1.16.3.1]
XOC_0922	143.83	404.27	-1.49	3.04e-06	K03185 ubiH; 2-octaprenyl-6-methoxyphenol hydroxylase [EC:1.14.13.-]
XOC_0923	114	393.36	-1.79	1.54e-10	K03184 ubiF; 3-demethoxyubiquinol 3-hydroxylase [EC:1.14.99.60]
Metabolism of terpenoids and polyketides
XOC_1883	426.15	1530.23	-1.84	6.5e-39	K01662 dxs; 1-deoxy-D-xylulose-5-phosphate synthase [EC:2.2.1.7]
XOC_2183	242.91	757.16	-1.64	7.43e-14	K03526 gcpE; (E)-4-hydroxy-3-methylbut-2-enyl-diphosphate synthase [EC:1.17.7.1 1.17.7.3]
XOC_0076	95.88	42.29	1.18	1.97e-17	K01823 idi; isopentenyl-diphosphate Delta-isomerase [EC:5.3.3.2]
Benzoate degradation
XOC_0929	287.65	53.66	2.42	4.2e-78	K04101 ligB; protocatechuate 4,5-dioxygenase, beta chain [EC:1.13.11.8]
XOC_0930	42.62	7.28	2.55	1.26e-13	K04100 ligA; protocatechuate 4,5-dioxygenase, alpha chain [EC:1.13.11.8]
XOC_1120	66.05	205.55	-1.64	2.81e-05	carboxymuconolactone decarboxylase
XOC_4545	82.03	27.28	1.59	2.59e-18	pcaH; protocatechuate 3,4-dioxygenase, beta subunit
XOC_4546	117.19	24.1	2.28	8.07e-32	pcaF; beta-ketoadipyl CoA thiolase
XOC_4557	151.28	59.12	1.36	7.27e-29	pobA; 4-hydroxybenzoate 3-monooxygenase
Styrene degradation
XOC_4548	129.98	17.28	2.91	4.74e-40	K01039 gctA; glutaconate CoA-transferase, subunit A [EC:2.8.3.12]
XOC_4547	47.94	13.19	1.86	1.08e-12	K01040 gctB; glutaconate CoA-transferase, subunit B [EC:2.8.3.12]
Staurosporine biosynthesis
XOC_4108	17.05	4.09	2.06	3.82e-06	K14266 prnA; tryptophan 7-halogenase [EC:1.14.19.9]
XOC_4110	12.78	2.27	2.49	1.6e-05	K14266 prnA; tryptophan 7-halogenase [EC:1.14.19.9]
XOC_4642	54.33	4.09	3.73	1.27e-19	K14266 prnA; tryptophan 7-halogenase [EC:1.14.19.9]
XOC_1412	115.06	28.65	2.01	6.46e-29	K14266 prnA; tryptophan 7-halogenase [EC:1.14.19.9]
Antibiotic resistance
XOC_0580	6.39	1.36	2.23	0.00119	glyoxalase-bleomycin resistance protein-dioxygenase
XOC_1646	111.86	34.56	1.69	2.73e-25	acriflavin resistance protein
XOC_2906	34.09	16.37	1.06	3.71e-07	multiple antibiotic resistance protein MarC
XOC_3239	675.45	1741.68	-1.37	2.24e-13	K01467 beta-lactamase class C [EC:3.5.2.6]
XOC_3372	58.6	16.83	1.8	9.53e-15	K17836 beta-lactamase class A [EC:3.5.2.6]
XOC_3273	90.56	27.28	1.73	3.96e-21	K12308 beta-galactosidase [EC:3.2.1.23]
Prokaryotic defense System
XOC_2134	28.77	10.91	1.4	2.65e-07	K07451 mcrA; 5-methylcytosine-specific restriction enzyme A [EC:3.1.21.-]
XOC_1937	10.65	0	4.55	1.09e-05	K19048 symE; toxic protein SymE
XOC_3521	13.85	0	4.93	9e-07	K19048 symE; toxic protein SymE
XOC_2319	18.11	6.82	1.41	2.16e-05	K19048 symE; toxic protein SymE
XOC_1190	18.11	5.91	1.62	9.75e-06	K19092 parE1_3_4; toxin ParE1/3/4
XOC_0102	24.5	8.64	1.5	9e-07	K07334 higB-1; toxin HigB-1
XOC_0151	10.65	2.73	1.97	0.000155	antitoxin of toxin-antitoxin stability system
XOC_0152	20.24	3.18	2.67	9.88e-08	plasmid stabilization system protein, RelE-ParE family
Putative signal protein
XOC_0666	326.01	1055.47	-1.69	9.17e-21	putative signal protein with GAF, PAS(PAC) and GGDEF domains
XOC_0675	42.62	16.37	1.38	1.02e-09	putative signal protein with GGDEF domain
XOC_1795	23.44	1.82	3.69	1.24e-09	putative signal protein with GGDEF domain
XOC_2179	230.12	547.06	-1.25	0.00047	putative signal protein with GAF, GGDEF and EAL domains
XOC_2335	270.61	707.13	-1.39	4.6e-07	putative signal protein with MHYT, GGDEF and EAL domains
XOC_2395	381.41	872.66	-1.19	0.000273	putative signal protein with PAS(PAC), GGDEF and EAL domains
XOC_2466	122.52	354.25	-1.53	3.22e-06	putative signal protein with GAF and EAL domains
XOC_3093	25.57	12.28	1.06	6.75e-06	sensor protein
XOC_3723	25.57	3.18	3.01	1.17e-09	putative signal protein with GGDEF domain
XOC_4420	151.28	401.09	-1.41	3.75e-05	putative signal protein with GGDEF domain
Putative secreted protein
XOC_0158	27.7	10.91	1.34	5.71e-07	putative secreted protein
XOC_0363	21.31	10.46	1.03	3.42e-05	putative secreted protein
XOC_0367	169.4	45.47	1.9	3.63e-40	putative secreted protein
XOC_0392	21.31	0	4.55	2.99e-09	putative secreted protein
XOC_0480	5.33	0	3.55	0.000938	putative secreted protein
XOC_0481	104.41	37.74	1.47	1.28e-21	putative secreted protein
XOC_0627	191.77	740.78	-1.95	2.13e-23	putative secreted protein
XOC_0858	53.27	5.91	3.17	3.03e-18	putative secreted protein
XOC_0926	95.88	276.94	-1.53	2.68e-05	putative secreted protein
XOC_1649	47.94	11.82	2.02	2.7e-13	putative secreted protein
XOC_1651	7.46	2.27	1.71	0.0013	putative secreted protein
XOC_1920	51.14	295.13	-2.53	3.91e-19	putative secreted protein
XOC_2223	321.74	158.25	1.02	7.03e-49	putative secreted protein
XOC_2283	194.96	1075.93	-2.46	6.18e-61	putative secreted protein
XOC_2465	36.22	12.73	1.51	5.25e-09	putative secreted protein
XOC_2891	263.15	743.06	-1.5	7.46e-10	putative secreted protein
XOC_3098	29.83	11.82	1.34	2.56e-07	putative secreted protein
XOC_3772	69.25	30.92	1.16	4.69e-13	putative secreted protein
XOC_3930	7.46	1.36	2.45	0.000476	putative secreted protein
XOC_3963	24.5	251.93	-3.36	2.45e-27	putative secreted protein
XOC_4275	154.48	506.13	-1.71	2.19e-11	putative secreted protein
XOC_4344	24.5	5.46	2.17	4.17e-08	putative secreted protein
XOC_4597	17.05	3.64	2.23	2.33e-06	putative secreted protein
Unclassified membrane proteins
XOC_0168	10.65	57.3	-2.43	4.17e-05	putative membrane protein
XOC_0169	5.33	0	2.55	0.00172	putative membrane protein
XOC_0223	70.31	196	-1.48	0.000531	putative membrane protein
XOC_0360	219.47	16.37	3.74	2.15e-73	membrane protein YebN
XOC_0559	40.48	3.18	3.67	4.44e-15	membrane protein
XOC_0758	59.66	14.1	2.08	2.57e-16	membrane protein, putative
XOC_0944	55.4	21.37	1.37	5.81e-12	integral membrane protein
XOC_1066	49.01	18.19	1.43	4.48e-11	putative membrane protein
XOC_1122	476.22	1076.84	-1.18	0.000172	membrane protein, putative
XOC_1163	223.73	1005.9	-2.17	9.33e-42	Slp family outer membrane protein
XOC_1527	28.77	5	2.52	7.78e-10	putative membrane protein
XOC_1602	20.24	2.27	3.15	3.13e-08	inner membrane protein
XOC_2192	27.7	157.8	-2.51	4.84e-11	putative membrane protein
XOC_2616	49.01	16.83	1.54	1.41e-11	membrane fusion protein
XOC_2730	22.37	3.64	2.62	2.92e-08	integral membrane protein
XOC_2973	19.18	0	5.4	1.67e-08	integral membrane protein
XOC_2974	9.59	0	4.4	2.6e-05	integral membrane protein
XOC_2993	233.32	703.49	-1.59	9.42e-12	OmpA family protein
XOC_3005	1699.28	3800.33	-1.16	1.43e-09	outer membrane protein
XOC_3087	52.2	19.1	1.45	9.25e-12	putative membrane protein
XOC_3156	4485.24	11738	-1.39	3.57e-86	outer membrane protein
XOC_3224	19.18	2.73	2.81	1.37e-07	AsmA family membrane protein
XOC_3238	23.44	2.27	3.37	2.19e-09	putative membrane protein
XOC_3248	40.48	17.28	1.23	9.2e-09	inner membrane protein
XOC_3350	1084.56	5888.07	-2.44	0	outer membrane protein P6
XOC_3370	168.33	82.31	1.03	1.22e-26	membrane protein, putative
XOC_3582	44.75	22.28	1.01	1.68e-08	putative membrane protein
XOC_3591	213.08	562.52	-1.4	2.73e-06	membrane protein, putative
XOC_3849	86.3	37.74	1.19	5.37e-16	integral membrane protein
XOC_3857	186.44	83.22	1.16	1.09e-31	membrane protein, putative
XOC_3874	139.56	549.34	-1.98	1.44e-18	outer membrane protein
XOC_3933	22.37	8.19	1.45	2.94e-06	putative membrane protein
XOC_3938	50.07	22.28	1.17	4.81e-10	integral membrane protein DUF6
XOC_4008	29.83	12.73	1.23	5.13e-07	putative membrane protein
XOC_4033	24.5	10.91	1.17	5.37e-06	transmembrane protein
XOC_4039	12.78	3.18	2.01	4.47e-05	putative membrane protein
XOC_4176	152.35	60.94	1.32	1.43e-28	putative membrane protein
XOC_4281	180.05	438.38	-1.28	0.000537	putative membrane protein
XOC_4322	134.24	691.22	-2.36	3.26e-36	putative membrane protein
XOC_4326	23.44	6.37	1.88	2.51e-07	membrane-fusion protein
XOC_4328	19.18	5	1.94	1.81e-06	membrane-fusion protein
XOC_4341	9.59	3.18	1.59	0.000566	putative membrane protein
XOC_4486	178.98	496.13	-1.47	7.39e-07	membrane protein, putative
XOC_4595	23.44	8.19	1.52	1.35e-06	PepSY-associated membrane protein
XOC_4604	47.94	11.37	2.08	1.67e-13	integral membrane protein
Unclassified protein, others
XOC_0085	283.39	107.32	1.4	1.36e-53	cytochrome P450 107B1
XOC_0107	27.7	6.82	2.02	1.4e-08	hemagglutinin
XOC_0108	5.33	0	3.41	0.000995	microcystin dependent protein
XOC_0110	7.46	0	3.9	0.000157	acetyltransferase
XOC_0118	137.43	342.88	-1.32	0.000733	lipoprotein
XOC_0123	12.78	0	4.81	2.05e-06	oxireductase
XOC_0161	37.29	1.82	4.36	1.51e-14	putative protein-S isoprenylcysteine O-methyltransferase
XOC_0221	66.05	29.1	1.18	1.14e-12	protein of unknown function, putative
XOC_0227	44.75	18.64	1.26	1.31e-09	heme oxygenase superfamily
XOC_0252	38.35	18.64	1.04	1.01e-07	phosphodiesterase, family
XOC_0278	100.15	50.02	1	2.3e-16	putative malate permease
XOC_0290	79.9	236.47	-1.57	4.04e-05	protein of unknown function (306) family
XOC_0314	67.12	30.92	1.12	2.04e-12	thioesterase domain, putative subfamily
XOC_0319	1356.23	5944.92	-2.13	1.06e-227	activator of XA21-mediated immunity Ax21
XOC_0330	144.89	47.75	1.6	5.38e-31	MloA
XOC_0336	13.85	6.37	1.12	0.000323	acetyltransferase, gnat family
XOC_0342	20.24	0	5.48	7.69e-09	disulfide isomerase
XOC_0353	263.15	66.85	1.98	4.61e-63	polyvinylalcohol dehydrogenase
XOC_0356	76.71	5.91	3.7	8.15e-27	NdvB protein
XOC_0358	7.46	1.82	2.04	0.000809	alkaline nuclease
XOC_0373	204.55	92.77	1.14	4.04e-34	transglycosylase associated protein
XOC_0393	35.16	9.09	1.95	4.04e-10	nodulation protein L
XOC_0440	11.72	4.09	1.52	0.00025	phosphatase
XOC_0441	102.28	38.65	1.4	1.29e-20	glycosyl hydrolase, family 15
XOC_0490	9.59	2.27	2.08	0.000228	variant SH3 domain protein
XOC_0493	23.44	4.55	2.37	3.57e-08	nuclease
XOC_0558	64.99	19.55	1.73	9.37e-16	dehydrogenase
XOC_0565	57.53	23.19	1.31	5.33e-12	NlpC-P60 family protein
XOC_0571	5448.35	2039.09	1.42	0	EF hand domain protein
XOC_0581	11.72	2.73	2.1	6.5e-05	glyoxalase family protein
XOC_0596	33.03	6.82	2.28	1.98e-10	isocitrate dehydrogenase kinase-phosphatase
XOC_0703	66.05	27.28	1.28	2.94e-13	major facilitator superfamily protein
XOC_0720	252.49	675.3	-1.42	1.7e-07	rare lipoprotein A
XOC_0733	20.24	9.55	1.08	3.77e-05	putative RNA methylase family
XOC_0736	259.95	121.87	1.09	1.3e-41	17 kDa surface antigen family protein
XOC_0756	117.19	14.55	3.01	7.06e-37	N-acetylglucosaminidase
XOC_0771	8.52	0	4.09	6.46e-05	betaine aldehyde dehydrogenase
XOC_0820	75.64	14.55	2.38	9.7e-22	putative secreted esterase-lipase-thioesterase family protein
XOC_0830	169.4	420.19	-1.31	0.000343	LppC superfamily
XOC_0868	387.8	171.89	1.17	3.05e-64	sulfotransferase
XOC_0882	62.86	10	2.65	1.69e-19	family-6 carbohydrate binding module
XOC_0924	75.64	229.65	-1.6	2.41e-05	hydrolase
XOC_0953	142.76	2017.26	-3.82	9.23e-248	methionine-S-sulfoxide reductase
XOC_0959	399.52	1873.56	-2.23	5.97e-82	alkyl hydroperoxide reductase subunit C
XOC_0991	26.63	98.68	-1.89	0.000117	thioredoxin
XOC_1065	14.92	0	5.04	4e-07	merozoite surface protein 2
XOC_1112	31.96	13.64	1.23	2.28e-07	glycosyl transferase
XOC_1169	45.81	17.74	1.37	3.07e-10	septum formation protein Maf
XOC_1204	13.85	2.27	2.61	6.59e-06	peroxiredoxin
XOC_1224	37.29	18.19	1.04	1.51e-07	filamentation induced by cAMP protein Fic
XOC_1235	57.53	27.74	1.05	1.42e-10	serine-threonine kinase
XOC_1243	78.84	21.37	1.88	1.15e-19	phosphoglycerate mutase family protein
XOC_1302	6.39	0	3.81	0.000371	spfh domain-band 7 family protein
XOC_1393	201.36	611.18	-1.6	1.06e-10	PspA-IM30 family protein
XOC_1410	80.97	29.56	1.45	3.99e-17	SapC superfamily
XOC_1411	44.75	15.01	1.58	6.9e-11	pass1 domain protein
XOC_1413	120.39	46.84	1.36	1.95e-23	hydrolase
XOC_1471	57.53	22.74	1.34	3.73e-12	acetyltransferase
XOC_1476	53.27	24.1	1.14	2.01e-10	Rrf2 family protein
XOC_1477	86.3	33.65	1.36	2.36e-17	nuclear protein SET
XOC_1490	21.31	2.73	2.97	2.3e-08	DUF72 protein
XOC_1499	153.41	357.43	-1.22	0.00426	peroxiredoxin OsmC
XOC_1500	1032.35	2235.09	-1.11	6.02e-05	17 kDa surface antigen family protein
XOC_1503	28.77	5.46	2.4	1.32e-09	phenazine biosynthesis PhzF family protein
XOC_1528	18.11	4.09	2.15	1.63e-06	phospholipase A1
XOC_1529	206.68	495.22	-1.26	0.000548	hydrolase
XOC_1621	29.83	13.64	1.13	9.84e-07	type I phosphodiesterase-nucleotide pyrophosphatase family protein
XOC_1622	10.65	1.36	2.97	3.12e-05	type I phosphodiesterase-nucleotide pyrophosphatase family protein
XOC_1725	30.9	8.19	1.92	4.53e-09	integrase core domain protein
XOC_1757	39.42	15.01	1.39	3.36e-09	lipoprotein, putative
XOC_1760	11.72	2.27	2.37	3.91e-05	hemolysin
XOC_1764	129.98	1004.08	-2.95	1.6e-82	lipoprotein, putative
XOC_1793	28.77	4.09	2.81	2.57e-10	glutathione-dependent formaldehyde-activating, GFA
XOC_1882	17.05	6.82	1.32	4.66e-05	3-oxoacyl-[acyl-carrier protein] synthase III
XOC_1912	90.56	477.49	-2.4	1.78e-26	lipoprotein, putative
XOC_1964	8.52	2.27	1.91	0.000544	phospholipase A1, putative
XOC_1968	21.31	2.27	3.23	1.3e-08	phospholipase A1
XOC_2034	10.65	5	1.09	0.00114	repressor
XOC_2035	227.99	748.51	-1.72	6.23e-16	soluble lytic murein transglycosylase
XOC_2045	23.44	8.19	1.52	1.35e-06	Lhr
XOC_2057	27.7	6.82	2.02	1.4e-08	site-specific recombinase
XOC_2064	523.1	1509.31	-1.53	1.9e-19	putative nikkomycin biosynthesis protein, carboxylase
XOC_2066	151.28	676.21	-2.16	1.98e-28	triphosphoribosyl-dephospho-CoA synthase
XOC_2069	224.79	713.5	-1.67	6.75e-14	ATP-grasp domain protein
XOC_2070	330.27	1092.3	-1.73	8.73e-23	pyridoxal-5'-phosphate-dependent enzyme, beta subunit:Ornithine cyclodeaminase-mu-crystallin
XOC_2105	31.96	6.37	2.33	2.79e-10	EMG2 protein
XOC_2116	741.5	4143.66	-2.48	5.51e-234	superoxide dismutase
XOC_2121	92.69	265.57	-1.52	4.62e-05	lysine 2,3-aminomutase
XOC_2144	129.98	313.32	-1.27	0.00263	bacterioferritin comigratory protein
XOC_2148	223.73	1250.56	-2.48	9.86e-72	lipoprotein, putative
XOC_2149	110.8	45.02	1.3	4.47e-21	ferredoxin
XOC_2155	29.83	11.37	1.39	1.79e-07	relaxation protein
XOC_2175	321.74	791.72	-1.3	7.25e-06	alkaline phosphatase
XOC_2195	46.88	17.74	1.4	1.44e-10	tryptophan-rich sensory protein
XOC_2205	29.83	3.64	3.04	5.99e-11	tannase
XOC_2231	44.75	13.64	1.71	2.01e-11	hydrolase, nudix family, putative
XOC_2233	210.94	88.22	1.26	1.65e-37	oxidoreductase
XOC_2272	39.42	18.64	1.08	4.99e-08	PIN domain, putative
XOC_2305	197.1	585.72	-1.57	1.06e-09	putative anti-sigma factor antagonist
XOC_2360	24.5	78.22	-1.67	0.00234	acetyltransferase
XOC_2364	21.31	71.4	-1.74	0.00188	acyl carrier protein
XOC_2365	77.77	231.47	-1.57	4.01e-05	nucleotide sugar transaminase
XOC_2408	12.78	2.73	2.23	2.73e-05	putative cinnamoyl-CoA reductase
XOC_2432	419.76	1170.98	-1.48	1.2e-13	serine-threonine protein kinase
XOC_2453	11.72	0	4.69	4.72e-06	FAD containing monooxygenase
XOC_2462	34.09	1.82	4.23	1.98e-13	protein YciE
XOC_2500	319.61	731.69	-1.19	0.000622	2-oxoglutarate-dependent ethylene-succinate-forming enzyme
XOC_2505	22.37	2.73	3.04	9.5e-09	pectate lyase
XOC_2526	14.92	6.37	1.23	0.000151	phosphoprotein phosphatase
XOC_2574	1497.92	366.53	2.03	0	linear gramicidin synthetase subunit C
XOC_2575	1376.47	336.06	2.03	0	ATP-dependent serine activating enzyme
XOC_2579	47.94	17.28	1.47	4.58e-11	integrase
XOC_2639	36.22	13.64	1.41	1.12e-08	pANL56
XOC_2649	248.23	633.92	-1.35	5.65e-06	RNA binding S1
XOC_2652	63.92	30.47	1.07	1.28e-11	oxidoreductase
XOC_2660	184.31	508.41	-1.46	7.33e-07	GTP-binding protein
XOC_2675	25.57	3.64	2.81	2.08e-09	short-chain dehydrogenase-reductase
XOC_2683	8.52	0	4.23	6.2e-05	glutathione-regulated potassium efflux protein B, partial
XOC_2764	19.18	1.36	3.81	2.47e-08	lysozyme
XOC_2819	381.41	1080.03	-1.5	1.63e-13	amidohydrolase family protein
XOC_2820	632.83	2432.9	-1.94	1.02e-71	methyltransferase
XOC_2823	40.48	148.7	-1.88	6.87e-06	glycosyl transferase
XOC_2840	114	381.08	-1.74	1.49e-09	cytochromec-type biogenesis protein CcmF
XOC_2843	58.6	202.36	-1.79	1.81e-06	tetratricopeptide repeat domain protein
XOC_2882	193.9	562.07	-1.54	1.09e-08	poly(hydroxyalcanoate) granule associated protein
XOC_2885	111.86	308.77	-1.46	5.38e-05	formiminoglutamate deiminase
XOC_2957	419.76	1008.63	-1.26	4.27e-06	FimV
XOC_3016	46.88	14.1	1.73	6.01e-12	isrso5-transposase protein
XOC_3053	393.12	1350.6	-1.78	7.83e-31	lipoprotein, putative
XOC_3056	26.63	80.04	-1.59	0.0042	histone acetyltransferase HPA2-like acetyltransferase
XOC_3136	25.57	5.46	2.23	1.77e-08	cation diffusion facilitator family protein
XOC_3158	56.47	16.83	1.75	4.98e-14	putative signal protein with CHASE3 and GGDEF domains
XOC_3166	12.78	0	3.81	2.92e-06	oxidoreductase
XOC_3167	21.31	7.28	1.55	2.98e-06	oxidoreductase
XOC_3168	10.65	4.09	1.38	0.000557	oxidoreductase
XOC_3173	57.53	19.55	1.56	2.62e-13	deoxyribodipyrimidine photolyase-related protein
XOC_3193	83.1	31.83	1.38	5.46e-17	enoyl-CoA hydratase
XOC_3194	53.27	25.01	1.09	3.76e-10	enoyl-CoA hydratase
XOC_3195	83.1	40.02	1.05	2.31e-14	acyl-CoA dehydrogenase family member 8
XOC_3205	22.37	2.27	3.3	5.3e-09	major facilitator superfamily protein
XOC_3217	6.39	1.82	1.81	0.00197	homoserine dehydrogenase
XOC_3226	208.81	673.94	-1.69	6.95e-14	CBS domain protein
XOC_3263	21.31	8.19	1.38	6.41e-06	rhomboid protein
XOC_3310	35.16	15.01	1.23	6.87e-08	dinitrogenase reductase activationg glycohydrolase
XOC_3313	36.22	136.42	-1.91	8.43e-06	lipoprotein, putative
XOC_3329	296.18	764.43	-1.37	4.37e-07	ATP-dependent helicase
XOC_3362	82.03	31.38	1.39	8.21e-17	acetyltransferase
XOC_3367	33.03	14.1	1.23	1.53e-07	putative regulatory protein, FmdB family
XOC_3413	108.67	40.02	1.44	3.75e-22	multi antimicrobial extrusion family protein
XOC_3477	128.91	38.65	1.74	2.54e-29	EF hand domain protein
XOC_3502	15.98	2.73	2.55	1.95e-06	DNA methyltransferase
XOC_3510	38.35	16.83	1.19	2.83e-08	spermine-spermidine synthase family protein
XOC_3533	25.57	3.64	2.81	2.08e-09	succinoglycan biosynthesis protein
XOC_3548	66.05	27.28	1.28	2.94e-13	rieske protein
XOC_3560	6.39	1.36	2.23	0.00119	acetyltransferase
XOC_3573	105.47	1236.46	-3.55	8.33e-138	sulfite reductase
XOC_3606	7.46	1.82	2.04	0.000809	TPR repeat protein
XOC_3608	9.59	2.27	2.08	0.000228	dehydrogenase with different specificities
XOC_3609	59.66	8.19	2.87	2.55e-19	long-chain acyl-CoA synthetase
XOC_3613	77.77	13.64	2.51	5.69e-23	acetyl-CoA hydrolase-transferase family protein
XOC_3618	6.39	1.36	2.23	0.00119	putative peptidoglycan binding domain protein
XOC_3619	12.78	0	4.68	2.06e-06	ErfK-YbiS-YcfS-YnhG
XOC_3625	18.11	1.36	3.73	6e-08	proton glutamate symport protein
XOC_3657	73.51	33.2	1.15	1.31e-13	putative oxygen-independent coproporphyrinogen III oxidase
XOC_3743	11.72	1.36	3.1	1.25e-05	rhizopine catabolism protein MocA
XOC_3751	304.7	7.73	5.3	7.48e-105	Mg++-citrate complex transporter
XOC_3771	68.18	31.38	1.12	1.35e-12	amidohydrolase family protein
XOC_3774	177.92	70.03	1.35	2.01e-33	rhamnogalacturonase B
XOC_3777	45.81	16.83	1.45	1.47e-10	arsenate reductase
XOC_3895	70.31	31.83	1.14	4.34e-13	copper resistance protein A
XOC_3962	44.75	452.47	-3.34	5.07e-47	methionine-R-sulfoxide reductase
XOC_3971	78.84	18.64	2.08	6.92e-21	Xanthomonas adhesin-like protein B
XOC_3995	10.65	2.27	2.23	9.44e-05	lipoprotein, putative
XOC_4010	70.31	15.92	2.14	3.46e-19	S-(hydroxymethyl)glutathione dehydrogenase
XOC_4036	78.84	38.2	1.05	1.15e-13	proteinase
XOC_4042	301.5	1920.4	-2.67	2.37e-128	YceI like family
XOC_4059	64.99	10	2.7	2.87e-20	filmentous hemagglutinin
XOC_4076	194.96	829.46	-2.09	1.69e-31	transglycosylase
XOC_4111	26.63	0	4.87	4.72e-11	pass1 domain protein
XOC_4112	12.78	1.82	2.81	9.12e-06	SapC
XOC_4114	156.61	378.35	-1.27	0.00128	glutathione S-transferase
XOC_4180	89.49	35.93	1.32	1.44e-17	2-acylglycerophosphoethanolamine acyltransferase
XOC_4186	216.27	541.6	-1.32	5.25e-05	HesB-YadR-YfhF
XOC_4219	8.52	2.73	1.64	0.000859	exonuclease III
XOC_4227	52.2	23.19	1.17	2.17e-10	dolichol-phosphate mannosyltransferase
XOC_4239	20.24	1.82	3.48	1.77e-08	integrase, catalytic region
XOC_4267	372.88	1677.11	-2.17	1.89e-68	oxidoreductase
XOC_4291	85.23	261.03	-1.61	6.5e-06	cytochrome B561
XOC_4292	11.72	3.64	1.69	0.000164	pyrroline-5-carboxylate reductase
XOC_4293	47.94	8.19	2.55	4.55e-15	hydrolase, alpha-beta fold family protein
XOC_4302	315.35	692.13	-1.13	0.00436	entericidin EcnA-B family
XOC_4324	75.64	241.93	-1.68	3.21e-06	ankyrin AnkB
XOC_4338	9.59	0	3.4	4.29e-05	NAD-dependent epimerase-dehydratase
XOC_4373	450.66	1028.64	-1.19	0.000125	gas vesicle protein
XOC_4375	8.52	0	4.09	6.46e-05	alpha-beta hydrolase fold protein
XOC_4376	45.81	17.28	1.41	2.14e-10	hydrolase, alpha-beta fold family
XOC_4409	56.47	14.1	2	3.32e-15	methylamine utilization protein
XOC_4504	34.09	11.37	1.58	7.82e-09	phage integrase
XOC_4505	93.75	9.09	3.37	2.54e-31	phage integrase
XOC_4538	42.62	13.19	1.69	6.7e-11	esterase-lipase-thioesterase family protein
XOC_4581	26.63	0	5.87	8.42e-11	glycosyl hydrolase family 10
XOC_4582	111.86	5.91	4.24	1.95e-39	glycosyl hydrolase family 10
XOC_4602	75.64	25.47	1.57	6.2e-17	nitrile hydratase activator
XOC_4608	867.22	4032.25	-2.22	4.1e-172	organic hydroperoxide resistance protein
XOC_4613	83.1	36.38	1.19	1.8e-15	lipase family
XOC_4649	8.52	2.27	1.91	0.000544	acetyltransferase
XOC_4686	177.92	85.49	1.06	1.75e-28	polysaccharide deacetylase
Transposase
XOC_0047	6.39	2.27	1.49	0.00306	ISXo5 transposase, ISNCY family
XOC_0351	45.81	6.82	2.75	5.05e-15	transposition helper protein
XOC_0444	21.31	1.36	3.97	4.3e-09	undefined IS transposase, IS5 family
XOC_0487	12.78	0	4.68	2.06e-06	ISXo1 transposase, IS5 family
XOC_0588	47.94	14.55	1.72	4.09e-12	undefined IS transposase, IS5 family
XOC_0749	17.05	5	1.77	9.49e-06	ISxac3 transposase
XOC_0768	8.52	0	3.23	0.000106	ISXoc1 transposase, IS30 family
XOC_1028	8.52	1.36	2.64	0.000191	ISxac3 transposase
XOC_1386	5.33	0	2.55	0.00172	IS1114 transposase, IS5 family
XOC_1729	148.09	1266.02	-3.1	3.88e-113	ISXoo2 transposase, IS630 family
XOC_1938	6.39	0	2.81	0.000672	IS1112 transposase, IS30 family
XOC_1971	8.52	0	4.09	6.46e-05	ISXo1 transposase, IS5 family
XOC_1977	40.48	6.82	2.57	4.22e-13	transposase-like protein
XOC_2013	8.52	4.09	1.06	0.00268	ISXo2 transposase, IS1595 family
XOC_2060	21.31	6.82	1.64	1.99e-06	ISBcen8-like transposase, IS110 family
XOC_2320	5.33	0	2.55	0.00172	ISxac1 transposase
XOC_2435	6.39	2.73	1.23	0.00456	ISXoo2 transposase, IS630 family
XOC_2477	6.39	1.82	1.81	0.00197	transposase, degenerated
XOC_2512	50.07	9.55	2.39	3.95e-15	transposase, IS4
XOC_2517	25.57	3.18	3.01	1.17e-09	transposase, Mutator family
XOC_2535	18.11	7.73	1.23	4.41e-05	transposase
XOC_2576	14.92	1.82	3.04	1.54e-06	transposase
XOC_2628	12.78	1.82	2.81	9.12e-06	IS4 family transposase
XOC_2630	5.33	0	3.41	0.000995	transposase
XOC_2976	8.52	0	4.23	6.2e-05	transposase
XOC_3015	8.52	1.82	2.23	0.000332	isrso5-transposase protein
XOC_3406	4.26	0	3.23	0.00243	transposase
XOC_3427	7.46	0	4.04	0.00015	transposase
XOC_3443	5.33	1.82	1.55	0.00476	transposase
XOC_3527	8.52	1.36	2.64	0.000191	transposase
XOC_3629	7.46	0	4.04	0.00015	transposase
XOC_3704	25.57	7.73	1.73	1.8e-07	transposase
XOC_3733	24.5	11.37	1.11	7.38e-06	transposase
XOC_3779	5.33	0	2.55	0.00172	transposase
XOC_4030	31.96	15.46	1.05	8.25e-07	transposase
XOC_4217	7.46	0	4.04	0.00015	transposase
XOC_4240	11.72	0	3.69	7.06e-06	transposase
XOC_4345	8.52	1.82	2.23	0.000332	transposase
XOC_4381	7.46	0	3.04	0.000266	transposase
XOC_4570	21.31	0	5.55	3.55e-09	transposase-like protein, IS30 family
XOC_4612	7.46	2.73	1.45	0.00199	transposase
hypothetical proteins
XOC_0004	20.24	0	4.48	6.92e-09	hypothetical protein
XOC_0034a	396.32	20.92	4.24	4.05e-135	hypothetical protein
XOC_0035	19.18	0	4.4	1.61e-08	hypothetical protein
XOC_0036	76.71	4.09	4.23	1.18e-27	hypothetical protein
XOC_0049	21.31	6.82	1.64	1.99e-06	hypothetical protein
XOC_0052	10.65	1.36	2.97	3.12e-05	hypothetical protein
XOC_0054	11.72	0	3.69	7.06e-06	hypothetical protein
XOC_0055	8.52	3.64	1.23	0.0019	hypothetical protein
XOC_0064	21.31	2.27	3.23	1.3e-08	hypothetical protein
XOC_0077	72.45	30.92	1.23	5.25e-14	hypothetical protein
XOC_0086	22.37	1.36	4.04	1.81e-09	hypothetical protein
XOC_0089	19.18	6.82	1.49	9.74e-06	hypothetical protein
XOC_0092	17.05	5.91	1.53	2.19e-05	hypothetical protein
XOC_0100	11.72	4.55	1.37	0.000368	hypothetical protein
XOC_0111	17.05	2.27	2.91	4.59e-07	hypothetical protein
XOC_0112	14.92	1.36	3.45	8.56e-07	hypothetical protein
XOC_0124	9.59	2.27	2.08	0.000228	hypothetical protein
XOC_0147	28.77	9.55	1.59	8.39e-08	hypothetical protein
XOC_0164	5.33	0	3.55	0.000938	hypothetical protein
XOC_0166	10.65	0	3.55	1.73e-05	hypothetical protein
XOC_0178	144.89	62.3	1.22	7.93e-26	hypothetical protein
XOC_0188	9.59	1.36	2.81	7.69e-05	hypothetical protein
XOC_0191	7.46	0	3.9	0.000157	hypothetical protein
XOC_0192	15.98	4.09	1.97	8.91e-06	hypothetical protein
XOC_0194	10.65	0	3.55	1.73e-05	hypothetical protein
XOC_0196	15.98	7.28	1.14	0.00014	hypothetical protein
XOC_0197	11.72	2.73	2.1	6.5e-05	hypothetical protein
XOC_0204	34.09	16.37	1.06	3.71e-07	hypothetical protein
XOC_0206	4.26	0	2.23	0.00444	hypothetical protein
XOC_0207	15.98	0	5.14	1.79e-07	hypothetical protein
XOC_0224	9.59	0	4.4	2.6e-05	hypothetical protein
XOC_0247	6.39	0	3.68	0.000392	hypothetical protein
XOC_0254	9.59	1.82	2.4	0.000135	hypothetical protein
XOC_0273	103.34	351.97	-1.77	2.23e-09	hypothetical protein
XOC_0307	39.42	17.28	1.19	1.91e-08	hypothetical protein
XOC_0308	14.92	3.18	2.23	7.91e-06	hypothetical protein
XOC_0309	15.98	2.27	2.81	1.11e-06	hypothetical protein
XOC_0323	136.37	364.71	-1.42	5.21e-05	hypothetical protein
XOC_0327	11.72	5	1.23	0.000529	hypothetical protein
XOC_0335	197.1	72.76	1.44	1.64e-38	hypothetical protein
XOC_0338	6.39	0	3.81	0.000371	hypothetical protein
XOC_0339	60.73	201.45	-1.73	5.87e-06	hypothetical protein
XOC_0343	9.59	0	4.26	2.69e-05	hypothetical protein
XOC_0345	56.47	27.74	1.03	2.84e-10	hypothetical protein
XOC_0357	124.65	16.37	2.93	1.35e-38	hypothetical protein
XOC_0364	28.77	2.73	3.4	4.59e-11	hypothetical protein
XOC_0368	25.57	5	2.35	1.07e-08	hypothetical protein
XOC_0384	18.11	1.82	3.32	1.05e-07	hypothetical protein
XOC_0398	5.33	0	3.55	0.000938	hypothetical protein
XOC_0400	7.46	1.36	2.45	0.000476	hypothetical protein
XOC_0401	18.11	1.82	3.32	1.05e-07	hypothetical protein
XOC_0406	14.92	1.36	3.45	8.56e-07	hypothetical protein
XOC_0408	15.98	3.18	2.33	3.31e-06	hypothetical protein
XOC_0428	8.52	0	4.23	6.2e-05	hypothetical protein
XOC_0436	52.2	145.97	-1.48	0.00166	hypothetical protein
XOC_0439	267.41	615.73	-1.2	0.00101	hypothetical protein
XOC_0452	21.31	4.55	2.23	2.03e-07	hypothetical protein
XOC_0482	11.72	0	3.69	7.06e-06	hypothetical protein
XOC_0486	28.77	10	1.52	1.25e-07	hypothetical protein
XOC_0505	36.22	17.74	1.03	2.25e-07	hypothetical protein
XOC_0512	7.46	2.73	1.45	0.00199	hypothetical protein
XOC_0515	5.33	0	3.41	0.000995	hypothetical protein
XOC_0520	62.86	196.91	-1.65	3.23e-05	hypothetical protein
XOC_0545	23.44	3.18	2.88	6.94e-09	hypothetical protein
XOC_0560	88.43	12.73	2.8	2.42e-27	hypothetical protein
XOC_0568	7.46	2.27	1.71	0.0013	hypothetical protein
XOC_0577	15.98	4.55	1.81	1.4e-05	hypothetical protein
XOC_0582	11.72	1.82	2.69	2.25e-05	hypothetical protein
XOC_0593	11.72	0	4.55	4.81e-06	hypothetical protein
XOC_0598	25.57	9.55	1.42	8.84e-07	hypothetical protein
XOC_0608	19.18	1.82	3.4	4.29e-08	hypothetical protein
XOC_0609	11.72	0	3.69	7.06e-06	hypothetical protein
XOC_0621	13.85	2.27	2.61	6.59e-06	hypothetical protein
XOC_0623	104.41	32.74	1.67	1.57e-23	hypothetical protein
XOC_0630	14.92	1.82	3.04	1.54e-06	hypothetical protein
XOC_0631	7.46	0	4.04	0.00015	hypothetical protein
XOC_0635	18.11	4.09	2.15	1.63e-06	hypothetical protein
XOC_0636	6.39	0	3.81	0.000371	hypothetical protein
XOC_0637	13.85	0	4.93	9e-07	hypothetical protein
XOC_0638	11.72	1.36	3.1	1.25e-05	hypothetical protein
XOC_0640	83.1	39.11	1.09	1.24e-14	hypothetical protein
XOC_0650	11.72	2.73	2.1	6.5e-05	hypothetical protein
XOC_0657	1290.17	6127.73	-2.25	1.29e-270	hypothetical protein
XOC_0660	19.18	7.73	1.31	2.07e-05	hypothetical protein
XOC_0677	19.18	1.82	3.4	4.29e-08	hypothetical protein
XOC_0683	157.68	427.01	-1.44	9.47e-06	hypothetical protein
XOC_0690	9.59	1.82	2.4	0.000135	hypothetical protein
XOC_0716	4.26	0	3.23	0.00243	hypothetical protein
XOC_0723	11.72	5	1.23	0.000529	hypothetical protein
XOC_0734	4.26	0	3.23	0.00243	hypothetical protein
XOC_0737	43.68	12.73	1.78	1.93e-11	hypothetical protein
XOC_0751	5.33	0	3.41	0.000995	hypothetical protein
XOC_0757	11.72	0	3.69	7.06e-06	hypothetical protein
XOC_0787	357.97	164.16	1.12	1.01e-57	hypothetical protein
XOC_0791	11.72	1.36	3.1	1.25e-05	hypothetical protein
XOC_0793	21.31	7.28	1.55	2.98e-06	hypothetical protein
XOC_0798	11.72	5	1.23	0.000529	hypothetical protein
XOC_0819	10.65	0	3.55	1.73e-05	hypothetical protein
XOC_0853	19.18	4.55	2.08	1.13e-06	hypothetical protein
XOC_0863	28.77	3.64	2.98	1.45e-10	hypothetical protein
XOC_0865	31.96	15.01	1.09	6.06e-07	hypothetical protein
XOC_0866	92.69	22.28	2.06	4.92e-24	hypothetical protein
XOC_0871	10.65	2.27	2.23	9.44e-05	hypothetical protein
XOC_0875	20.24	3.64	2.48	1.71e-07	hypothetical protein
XOC_0883	10.65	0	4.41	1.12e-05	hypothetical protein
XOC_0886	27.7	0	5.79	3.48e-11	hypothetical protein
XOC_0887	5.33	0	3.55	0.000938	hypothetical protein
XOC_0937	26.63	8.64	1.62	1.84e-07	hypothetical protein
XOC_0945	6.39	2.27	1.49	0.00306	hypothetical protein
XOC_0952	15.98	2.27	2.81	1.11e-06	hypothetical protein
XOC_0961	22.37	1.82	3.62	3.03e-09	hypothetical protein
XOC_0969	285.52	670.3	-1.23	0.000296	hypothetical protein
XOC_0972	14.92	3.64	2.04	1.3e-05	hypothetical protein
XOC_0979	36.22	6.37	2.51	8.54e-12	hypothetical protein
XOC_1058	26.63	9.09	1.55	2.75e-07	hypothetical protein
XOC_1061	10.65	1.36	2.97	3.12e-05	hypothetical protein
XOC_1115	12.78	2.27	2.49	1.6e-05	hypothetical protein
XOC_1153	13.85	5	1.47	0.00011	hypothetical protein
XOC_1158	12.78	2.27	2.49	1.6e-05	hypothetical protein
XOC_1160	94.82	411.09	-2.12	3.55e-17	hypothetical protein
XOC_1183	27.7	0	4.93	2.08e-11	hypothetical protein
XOC_1184	79.9	16.83	2.25	3.97e-22	hypothetical protein
XOC_1191	35.16	5.91	2.57	1.2e-11	hypothetical protein
XOC_1192	10.65	4.55	1.23	0.000808	hypothetical protein
XOC_1194	21.31	4.09	2.38	1.21e-07	hypothetical protein
XOC_1197	12.78	4.09	1.64	0.00011	hypothetical protein
XOC_1201	5.33	0	3.41	0.000995	hypothetical protein
XOC_1205	13.85	336.06	-4.6	3.68e-52	hypothetical protein
XOC_1214	19.18	0	5.26	1.58e-08	hypothetical protein
XOC_1217	5.33	0	3.41	0.000995	hypothetical protein
XOC_1218	4.26	0	3.23	0.00243	hypothetical protein
XOC_1219	13.85	3.18	2.12	1.89e-05	hypothetical protein
XOC_1226	12.78	3.64	1.81	7.09e-05	hypothetical protein
XOC_1234	20.24	2.27	3.15	3.13e-08	hypothetical protein
XOC_1236	8.52	0	4.09	6.46e-05	hypothetical protein
XOC_1237	524.17	253.75	1.05	1.26e-79	hypothetical protein
XOC_1238	8.52	3.64	1.23	0.0019	hypothetical protein
XOC_1239	108.67	50.93	1.09	1.48e-18	hypothetical protein
XOC_1244	52.2	10	2.38	1.16e-15	hypothetical protein
XOC_1250	5.33	0	2.55	0.00172	hypothetical protein
XOC_1255	20.24	0	4.48	6.92e-09	hypothetical protein
XOC_1256	18.11	1.82	3.32	1.05e-07	hypothetical protein
XOC_1259	15.98	4.09	1.97	8.91e-06	hypothetical protein
XOC_1266	6.39	0	2.81	0.000672	hypothetical protein
XOC_1267	19.18	5.46	1.81	2.84e-06	hypothetical protein
XOC_1269	27.7	11.82	1.23	1.14e-06	hypothetical protein
XOC_1271	9.59	2.73	1.81	0.000367	hypothetical protein
XOC_1293	6.39	1.82	1.81	0.00197	hypothetical protein
XOC_1361	158.74	379.71	-1.26	0.00171	hypothetical protein
XOC_1388	29.83	8.19	1.87	1.05e-08	hypothetical protein
XOC_1395	68.18	197.36	-1.53	0.00022	hypothetical protein
XOC_1407	39.42	0	6.44	1.58e-14	hypothetical protein
XOC_1409	9.59	0	4.26	2.69e-05	hypothetical protein
XOC_1414	24.5	5.91	2.05	6.85e-08	hypothetical protein
XOC_1415	7.46	1.36	2.45	0.000476	hypothetical protein
XOC_1418	12.78	4.09	1.64	0.00011	hypothetical protein
XOC_1420	6.39	0	3.81	0.000371	hypothetical protein
XOC_1424	12.78	1.36	3.23	5.13e-06	hypothetical protein
XOC_1434	4.26	0	2.23	0.00444	hypothetical protein
XOC_1446	19.18	8.19	1.23	2.93e-05	hypothetical protein
XOC_1449	225.86	854.47	-1.92	1.67e-25	hypothetical protein
XOC_1452	22.37	7.28	1.62	1.35e-06	hypothetical protein
XOC_1460	39.42	17.28	1.19	1.91e-08	hypothetical protein
XOC_1467	83.1	27.28	1.61	1.16e-18	hypothetical protein
XOC_1481	104.41	383.35	-1.88	8.07e-12	hypothetical protein
XOC_1507	21.31	3.64	2.55	7.12e-08	hypothetical protein
XOC_1523	13.85	4.55	1.61	7.34e-05	hypothetical protein
XOC_1524	62.86	28.19	1.16	5.4e-12	hypothetical protein
XOC_1525	49.01	8.64	2.5	3.27e-15	hypothetical protein
XOC_1530	33.03	16.37	1.01	7.49e-07	hypothetical protein
XOC_1544	27.7	2.73	3.34	1.12e-10	hypothetical protein
XOC_1550	251.43	643.47	-1.36	4.37e-06	hypothetical protein
XOC_1552	12.78	0	3.81	2.92e-06	hypothetical protein
XOC_1594	31.96	11.82	1.43	5.52e-08	hypothetical protein
XOC_1596	10.65	0	4.41	1.12e-05	hypothetical protein
XOC_1603	58.6	14.55	2.01	9.82e-16	hypothetical protein
XOC_1608	9.59	4.55	1.08	0.00174	hypothetical protein
XOC_1611	28.77	4.09	2.81	2.57e-10	hypothetical protein
XOC_1617	149.15	43.66	1.77	4.66e-34	hypothetical protein
XOC_1623	9.59	0	4.26	2.69e-05	hypothetical protein
XOC_1625	19.18	61.85	-1.69	0.00426	hypothetical protein
XOC_1637	17.05	1.82	3.23	2.56e-07	hypothetical protein
XOC_1650	11.72	0	4.69	4.72e-06	hypothetical protein
XOC_1656	13.85	0	4.93	9e-07	hypothetical protein
XOC_1657	4.26	0	3.23	0.00243	hypothetical protein
XOC_1661	4.26	0	3.23	0.00243	hypothetical protein
XOC_1662	15.98	5.46	1.55	3.28e-05	hypothetical protein
XOC_1672	5.33	0	2.55	0.00172	hypothetical protein
XOC_1680	40.48	12.28	1.72	1.45e-10	hypothetical protein
XOC_1686	0	9.55	-4.26	0.00239	hypothetical protein
XOC_1687	31.96	10	1.68	1.14e-08	hypothetical protein
XOC_1695	7.46	0	3.04	0.000266	hypothetical protein
XOC_1720	22.37	7.28	1.62	1.35e-06	hypothetical protein
XOC_1733	12.78	3.18	2.01	4.47e-05	hypothetical protein
XOC_1748	11.72	0	4.69	4.72e-06	hypothetical protein
XOC_1765	19.18	6.82	1.49	9.74e-06	hypothetical protein
XOC_1797	7.46	2.73	1.45	0.00199	hypothetical protein
XOC_1800	18.11	5.46	1.73	6.47e-06	hypothetical protein
XOC_1812	12.78	3.64	1.81	7.09e-05	hypothetical protein
XOC_1826	37.29	14.55	1.36	1.08e-08	hypothetical protein
XOC_1847	58.6	14.1	2.06	6.08e-16	hypothetical protein
XOC_1848	13.85	2.27	2.61	6.59e-06	hypothetical protein
XOC_1879	30.9	10.91	1.5	5.63e-08	hypothetical protein
XOC_1896	6.39	1.36	2.23	0.00119	hypothetical protein
XOC_1898	6.39	1.36	2.23	0.00119	hypothetical protein
XOC_1902	19.18	9.55	1.01	7.69e-05	hypothetical protein
XOC_1913	126.78	959.97	-2.92	1.49e-77	hypothetical protein
XOC_1922	10.65	4.09	1.38	0.000557	hypothetical protein
XOC_1926	116.13	350.61	-1.59	5.95e-07	hypothetical protein
XOC_1930	17.05	0	4.23	8.92e-08	hypothetical protein
XOC_1933	10.65	4.55	1.23	0.000808	hypothetical protein
XOC_1950	7.46	1.36	2.45	0.000476	hypothetical protein
XOC_1951	29.83	8.64	1.79	1.62e-08	hypothetical protein
XOC_1954	1.07	11.82	-3.47	0.00281	hypothetical protein
XOC_1963	11.72	0	4.69	4.72e-06	hypothetical protein
XOC_1998	7.46	3.18	1.23	0.00293	hypothetical protein
XOC_2023	14.92	2.27	2.71	2.71e-06	hypothetical protein
XOC_2030	27.7	10.46	1.41	3.97e-07	hypothetical protein
XOC_2036	11.72	2.73	2.1	6.5e-05	hypothetical protein
XOC_2043	12.78	4.09	1.64	0.00011	hypothetical protein
XOC_2047	6.39	2.27	1.49	0.00306	hypothetical protein
XOC_2052	9.59	0	4.26	2.69e-05	hypothetical protein
XOC_2056	24.5	10.46	1.23	3.84e-06	hypothetical protein
XOC_2059	8.52	1.82	2.23	0.000332	hypothetical protein
XOC_2062	430.41	1092.76	-1.34	1.59e-08	hypothetical protein
XOC_2063	10.65	71.4	-2.74	4.94e-07	hypothetical protein
XOC_2065	263.15	974.98	-1.89	1.75e-27	hypothetical protein
XOC_2068	243.97	694.4	-1.51	1.3e-09	hypothetical protein
XOC_2073	21.31	0	5.55	3.55e-09	hypothetical protein
XOC_2074	9.59	0	4.4	2.6e-05	hypothetical protein
XOC_2079	9.59	4.09	1.23	0.00123	hypothetical protein
XOC_2084	26.63	7.73	1.78	7.95e-08	hypothetical protein
XOC_2096	160.87	381.08	-1.24	0.00223	hypothetical protein
XOC_2129	7.46	3.18	1.23	0.00293	hypothetical protein
XOC_2140	10.65	2.73	1.97	0.000155	hypothetical protein
XOC_2159	92.69	33.2	1.48	1.55e-19	hypothetical protein
XOC_2165	12.78	2.27	2.49	1.6e-05	hypothetical protein
XOC_2186	24.5	5	2.29	2.51e-08	hypothetical protein
XOC_2187	18.11	4.09	2.15	1.63e-06	hypothetical protein
XOC_2196	8.52	3.64	1.23	0.0019	hypothetical protein
XOC_2199	12.78	0	4.68	2.06e-06	hypothetical protein
XOC_2212	29.83	4.55	2.71	1.88e-10	hypothetical protein
XOC_2214	38.35	15.92	1.27	1.46e-08	hypothetical protein
XOC_2224	14.92	3.64	2.04	1.3e-05	hypothetical protein
XOC_2225	76.71	26.38	1.54	6.2e-17	hypothetical protein
XOC_2235	73.51	20.46	1.84	3.03e-18	hypothetical protein
XOC_2245	5.33	1.36	1.97	0.00296	hypothetical protein
XOC_2250	23.44	10.91	1.1	1.1e-05	hypothetical protein
XOC_2263	4.26	0	2.23	0.00444	hypothetical protein
XOC_2292	11.72	167.35	-3.84	2.27e-22	hypothetical protein
XOC_2299	53.27	209.64	-1.98	2.16e-08	hypothetical protein
XOC_2316	10.65	1.82	2.55	5.52e-05	hypothetical protein
XOC_2358	52.2	154.16	-1.56	0.000501	hypothetical protein
XOC_2370	57.53	164.16	-1.51	0.000726	hypothetical protein
XOC_2371	49.01	206	-2.07	3.29e-09	hypothetical protein
XOC_2391	129.98	603	-2.21	3.4e-27	hypothetical protein
XOC_2398	51.14	223.28	-2.13	2.16e-10	hypothetical protein
XOC_2409	6.39	1.82	1.81	0.00197	hypothetical protein
XOC_2416	6.39	0	2.81	0.000672	hypothetical protein
XOC_2430	194.96	738.06	-1.92	2.53e-22	hypothetical protein
XOC_2438	17.05	5.46	1.64	1.46e-05	hypothetical protein
XOC_2444	19.18	5	1.94	1.81e-06	hypothetical protein
XOC_2446	26.63	1.82	3.87	9.02e-11	hypothetical protein
XOC_2447	8.52	2.73	1.64	0.000859	hypothetical protein
XOC_2460	14.92	0	4.04	5.06e-07	hypothetical protein
XOC_2461	1019.57	4622.51	-2.18	1.42e-188	hypothetical protein
XOC_2468	5.33	0	2.55	0.00172	hypothetical protein
XOC_2474	9.59	0	4.26	2.69e-05	hypothetical protein
XOC_2487	20.24	9.55	1.08	3.77e-05	hypothetical protein
XOC_2492	60.73	28.65	1.08	3.13e-11	hypothetical protein
XOC_2532	8.52	4.09	1.06	0.00268	hypothetical protein
XOC_2547	110.8	266.48	-1.27	0.00446	hypothetical protein
XOC_2594	12.78	5.46	1.23	0.000349	hypothetical protein
XOC_2621	14.92	2.27	2.71	2.71e-06	hypothetical protein
XOC_2631	52.2	2.27	4.52	1.29e-19	hypothetical protein
XOC_2641	6.39	0	3.68	0.000392	hypothetical protein
XOC_2645	19.18	5	1.94	1.81e-06	hypothetical protein
XOC_2650	30.9	14.1	1.13	6.6e-07	hypothetical protein
XOC_2670	117.19	470.21	-2	8.27e-17	hypothetical protein
XOC_2674	14.92	6.82	1.13	0.000213	hypothetical protein
XOC_2678	64.99	20.46	1.67	2.17e-15	hypothetical protein
XOC_2691	49.01	17.74	1.47	3.06e-11	hypothetical protein
XOC_2695	217.34	617.09	-1.51	1.05e-08	hypothetical protein
XOC_2696	0	8.19	-4.03	0.00452	hypothetical protein
XOC_2739	11.72	0	3.69	7.06e-06	hypothetical protein
XOC_2752	123.58	322.42	-1.38	0.000253	hypothetical protein
XOC_2753	9.59	1.36	2.81	7.69e-05	hypothetical protein
XOC_2775	11.72	0	3.69	7.06e-06	hypothetical protein
XOC_2799	9.59	0	3.4	4.29e-05	hypothetical protein
XOC_2801	19.18	2.27	3.08	7.7e-08	hypothetical protein
XOC_2805	86.3	239.2	-1.47	0.000225	hypothetical protein
XOC_2810	26.63	5.46	2.29	7.51e-09	hypothetical protein
XOC_2813	55.4	186.9	-1.75	7.21e-06	hypothetical protein
XOC_2815	547.6	2142.77	-1.97	6.01e-66	hypothetical protein
XOC_2835	52.2	364.25	-2.8	2.21e-28	hypothetical protein
XOC_2852	8.52	0	3.23	0.000106	hypothetical protein
XOC_2853	19.18	1.36	3.81	2.47e-08	hypothetical protein
XOC_2855	15.98	0	5.14	1.79e-07	hypothetical protein
XOC_2866	9.59	1.36	2.81	7.69e-05	hypothetical protein
XOC_2868	82.03	18.64	2.14	5.27e-22	hypothetical protein
XOC_2908	30.9	13.64	1.18	4.79e-07	hypothetical protein
XOC_2966	12.78	1.82	2.81	9.12e-06	hypothetical protein
XOC_2981	23.44	10.91	1.1	1.1e-05	hypothetical protein
XOC_2988	39.42	17.74	1.15	2.63e-08	hypothetical protein
XOC_3001	53.27	10.91	2.29	1.38e-15	hypothetical protein
XOC_3009	17.05	5.91	1.53	2.19e-05	hypothetical protein
XOC_3013	26.63	6.82	1.97	3.21e-08	hypothetical protein
XOC_3034	133.17	485.67	-1.87	3.27e-14	hypothetical protein
XOC_3041	30.9	6.82	2.18	1.09e-09	hypothetical protein
XOC_3052	5.33	0	2.55	0.00172	hypothetical protein
XOC_3058	30.9	114.6	-1.89	4.36e-05	hypothetical protein
XOC_3069	9.59	2.27	2.08	0.000228	hypothetical protein
XOC_3088	11.72	0	4.55	4.81e-06	hypothetical protein
XOC_3099	39.42	16.37	1.27	9.8e-09	hypothetical protein
XOC_3105	15.98	6.37	1.33	7.03e-05	hypothetical protein
XOC_3111	8.52	1.36	2.64	0.000191	hypothetical protein
XOC_3112	29.83	10.46	1.51	8.38e-08	hypothetical protein
XOC_3113	34.09	10.46	1.7	3.44e-09	hypothetical protein
XOC_3118	61.79	20.92	1.56	3.62e-14	hypothetical protein
XOC_3124	7.46	3.18	1.23	0.00293	hypothetical protein
XOC_3134	12.78	3.64	1.81	7.09e-05	hypothetical protein
XOC_3135	53.27	8.64	2.62	9.42e-17	hypothetical protein
XOC_3141	275.93	700.77	-1.34	3.09e-06	hypothetical protein
XOC_3142	14.92	6.82	1.13	0.000213	hypothetical protein
XOC_3198	7.46	0	3.9	0.000157	hypothetical protein
XOC_3202	56.47	26.83	1.07	1.55e-10	hypothetical protein
XOC_3237	29.83	3.18	3.23	3.36e-11	hypothetical protein
XOC_3240	10.65	3.64	1.55	0.000375	hypothetical protein
XOC_3244	6.39	0	2.81	0.000672	hypothetical protein
XOC_3264	9.59	1.36	2.81	7.69e-05	hypothetical protein
XOC_3265	14.92	0	4.04	5.06e-07	hypothetical protein
XOC_3268	11.72	1.82	2.69	2.25e-05	hypothetical protein
XOC_3269	63.92	24.1	1.41	1.11e-13	hypothetical protein
XOC_3277	11.72	0	4.69	4.72e-06	hypothetical protein
XOC_3282	19.18	2.73	2.81	1.37e-07	hypothetical protein
XOC_3285	22.37	1.82	3.62	3.03e-09	hypothetical protein
XOC_3324	21.31	4.55	2.23	2.03e-07	hypothetical protein
XOC_3325	12.78	1.82	2.81	9.12e-06	hypothetical protein
XOC_3333	67.12	242.38	-1.85	5.28e-08	hypothetical protein
XOC_3337	47.94	254.66	-2.41	3.32e-15	hypothetical protein
XOC_3363	17.05	0	5.09	7.79e-08	hypothetical protein
XOC_3366	10.65	2.73	1.97	0.000155	hypothetical protein
XOC_3377	21.31	6.37	1.74	1.31e-06	hypothetical protein
XOC_3382	14.92	1.36	3.45	8.56e-07	hypothetical protein
XOC_3421	63.92	24.56	1.38	1.6e-13	hypothetical protein
XOC_3423	21.31	7.73	1.46	4.41e-06	hypothetical protein
XOC_3436	15.98	7.73	1.05	0.000193	hypothetical protein
XOC_3440	10.65	2.73	1.97	0.000155	hypothetical protein
XOC_3442	35.16	8.19	2.1	1.58e-10	hypothetical protein
XOC_3458	17.05	2.73	2.64	8.07e-07	hypothetical protein
XOC_3471	175.79	489.31	-1.48	6.91e-07	hypothetical protein
XOC_3482	8.52	3.18	1.42	0.0013	hypothetical protein
XOC_3484	53.27	16.37	1.7	3.7e-13	hypothetical protein
XOC_3490	12.78	3.64	1.81	7.09e-05	hypothetical protein
XOC_3492	5.33	0	3.55	0.000938	hypothetical protein
XOC_3495	6.39	0	3.81	0.000371	hypothetical protein
XOC_3524	69.25	31.38	1.14	6.51e-13	hypothetical protein
XOC_3561	6.39	0	3.81	0.000371	hypothetical protein
XOC_3562	11.72	0	3.69	7.06e-06	hypothetical protein
XOC_3564	28.77	13.19	1.13	1.48e-06	hypothetical protein
XOC_3575	148.09	1898.57	-3.68	8.28e-222	hypothetical protein
XOC_3610	15.98	3.18	2.33	3.31e-06	hypothetical protein
XOC_3611	5.33	0	3.41	0.000995	hypothetical protein
XOC_3612	10.65	0	4.41	1.12e-05	hypothetical protein
XOC_3614	19.18	0	4.4	1.61e-08	hypothetical protein
XOC_3616	14.92	0	4.9	3.96e-07	hypothetical protein
XOC_3642	13.85	1.82	2.93	3.75e-06	hypothetical protein
XOC_3690	18.11	0	5.32	3.63e-08	hypothetical protein
XOC_3706	34.09	2.73	3.64	5.24e-13	hypothetical protein
XOC_3729	18.11	3.64	2.32	9.77e-07	hypothetical protein
XOC_3734	35.16	7.73	2.19	9.69e-11	hypothetical protein
XOC_3744	14.92	0	4.04	5.06e-07	hypothetical protein
XOC_3752	19.18	2.27	3.08	7.7e-08	hypothetical protein
XOC_3766	386.73	1483.84	-1.94	2.96e-44	hypothetical protein
XOC_3770	53.27	24.56	1.12	2.76e-10	hypothetical protein
XOC_3773	21.31	1.36	3.97	4.3e-09	hypothetical protein
XOC_3778	79.9	5.91	3.76	5.63e-28	hypothetical protein
XOC_3782	56.47	24.1	1.23	2.24e-11	hypothetical protein
XOC_3810	31.96	6.37	2.33	2.79e-10	hypothetical protein
XOC_3824	21.31	10.46	1.03	3.42e-05	hypothetical protein
XOC_3879	18.11	5	1.86	4.17e-06	hypothetical protein
XOC_3881	9.59	1.36	2.81	7.69e-05	hypothetical protein
XOC_3883	375.01	1916.31	-2.35	5.11e-96	hypothetical protein
XOC_3891	72.45	232.83	-1.68	3.97e-06	hypothetical protein
XOC_3911	38.35	10.91	1.81	2.04e-10	hypothetical protein
XOC_3922	208.81	53.21	1.97	2.34e-50	hypothetical protein
XOC_3923	465.57	1342.42	-1.53	1.78e-17	hypothetical protein
XOC_3940	9.59	0	3.4	4.29e-05	hypothetical protein
XOC_3943	21.31	0	5.41	3.3e-09	hypothetical protein
XOC_3945	15.98	2.73	2.55	1.95e-06	hypothetical protein
XOC_3951	351.57	132.79	1.4	3.65e-66	hypothetical protein
XOC_3953	12.78	1.82	2.81	9.12e-06	hypothetical protein
XOC_3955	46.88	16.83	1.48	6.82e-11	hypothetical protein
XOC_3957	139.56	603.91	-2.11	3.45e-24	hypothetical protein
XOC_3978	9.59	0	3.4	4.29e-05	hypothetical protein
XOC_3979	14.92	3.18	2.23	7.91e-06	hypothetical protein
XOC_3985	15.98	4.55	1.81	1.4e-05	hypothetical protein
XOC_3988	8.52	2.27	1.91	0.000544	hypothetical protein
XOC_3998	8.52	0	3.23	0.000106	hypothetical protein
XOC_4000	15.98	1.82	3.14	6.26e-07	hypothetical protein
XOC_4009	36.22	5.46	2.73	2.82e-12	hypothetical protein
XOC_4011	10.65	0	4.41	1.12e-05	hypothetical protein
XOC_4012	13.85	1.82	2.93	3.75e-06	hypothetical protein
XOC_4013	112.93	34.11	1.73	7.82e-26	hypothetical protein
XOC_4015	8.52	2.73	1.64	0.000859	hypothetical protein
XOC_4031	31.96	2.73	3.55	3.18e-12	hypothetical protein
XOC_4034	20.24	0	5.48	7.69e-09	hypothetical protein
XOC_4037	12.78	1.36	3.23	5.13e-06	hypothetical protein
XOC_4047a	49.01	8.64	2.5	3.27e-15	hypothetical protein
XOC_4075	7.46	2.27	1.71	0.0013	hypothetical protein
XOC_4092	18.11	4.09	2.15	1.63e-06	hypothetical protein
XOC_4100	31.96	10	1.68	1.14e-08	hypothetical protein
XOC_4101	8.52	0	4.09	6.46e-05	hypothetical protein
XOC_4148	49.01	6.82	2.84	3.47e-16	hypothetical protein
XOC_4153	31.96	0	6.14	2.2e-12	hypothetical protein
XOC_4158	62.86	30.01	1.07	1.92e-11	hypothetical protein
XOC_4160	91.62	241.93	-1.4	0.000723	hypothetical protein
XOC_4162	6.39	0	2.81	0.000672	hypothetical protein
XOC_4164	17.05	3.18	2.42	1.39e-06	hypothetical protein
XOC_4168	7.46	0	3.04	0.000266	hypothetical protein
XOC_4171	7.46	1.36	2.45	0.000476	hypothetical protein
XOC_4181	22.37	8.19	1.45	2.94e-06	hypothetical protein
XOC_4229	24.5	8.64	1.5	9e-07	hypothetical protein
XOC_4244	34.09	12.28	1.47	1.7e-08	hypothetical protein
XOC_4257	52.2	3.64	3.84	4.42e-19	hypothetical protein
XOC_4264	4.26	0	3.23	0.00243	hypothetical protein
XOC_4274	408.04	1255.1	-1.62	1.08e-20	hypothetical protein
XOC_4277	10.65	2.27	2.23	9.44e-05	hypothetical protein
XOC_4280	381.41	1366.06	-1.84	1e-34	hypothetical protein
XOC_4282	127.85	331.51	-1.37	0.000265	hypothetical protein
XOC_4283	7.46	0	4.04	0.00015	hypothetical protein
XOC_4284	8.52	0	4.23	6.2e-05	hypothetical protein
XOC_4297	33.03	15.92	1.05	5.54e-07	hypothetical protein
XOC_4301	158.74	55.93	1.5	2.23e-32	hypothetical protein
XOC_4303	464.51	1132.32	-1.29	4.05e-07	hypothetical protein
XOC_4305	18.11	4.55	1.99	2.63e-06	hypothetical protein
XOC_4307	6.39	0	2.81	0.000672	hypothetical protein
XOC_4323	13.85	0	3.93	1.21e-06	hypothetical protein
XOC_4327	5.33	0	3.55	0.000938	hypothetical protein
XOC_4332	12.78	50.48	-1.98	0.0014	hypothetical protein
XOC_4342	15.98	7.28	1.14	0.00014	hypothetical protein
XOC_4347	9.59	1.82	2.4	0.000135	hypothetical protein
XOC_4352	214.14	582.53	-1.44	3.45e-07	hypothetical protein
XOC_4361	58.6	15.92	1.88	3.93e-15	hypothetical protein
XOC_4365	17.05	1.36	3.64	1.45e-07	hypothetical protein
XOC_4366	21.31	7.28	1.55	2.98e-06	hypothetical protein
XOC_4377	7.46	3.18	1.23	0.00293	hypothetical protein
XOC_4418	33.03	9.55	1.79	3.31e-09	hypothetical protein
XOC_4423	63.92	4.55	3.81	7.35e-23	hypothetical protein
XOC_4424	14.92	1.36	3.45	8.56e-07	hypothetical protein
XOC_4427	7.46	0	3.04	0.000266	hypothetical protein
XOC_4429	163	13.19	3.63	1.81e-54	hypothetical protein
XOC_4458	14.92	0	4.04	5.06e-07	hypothetical protein
XOC_4460	8.52	0	4.09	6.46e-05	hypothetical protein
XOC_4475	26.63	1.82	3.87	9.02e-11	hypothetical protein
XOC_4482	275.93	805.36	-1.55	8.46e-12	hypothetical protein
XOC_4490	5.33	1.36	1.97	0.00296	hypothetical protein
XOC_4510	4.26	0	2.23	0.00444	hypothetical protein
XOC_4525	18.11	3.18	2.51	5.77e-07	hypothetical protein
XOC_4551	10.65	1.82	2.55	5.52e-05	hypothetical protein
XOC_4556	25.57	7.73	1.73	1.8e-07	hypothetical protein
XOC_4561	45.81	20.92	1.13	3.3e-09	hypothetical protein
XOC_4563	9.59	2.73	1.81	0.000367	hypothetical protein
XOC_4572	33.03	5	2.72	2.3e-11	hypothetical protein
XOC_4578	7.46	0	3.9	0.000157	hypothetical protein
XOC_4584	1709.93	727.6	1.23	1.72e-287	hypothetical protein
XOC_4586	19.18	1.36	3.81	2.47e-08	hypothetical protein
XOC_4587	9.59	0	4.26	2.69e-05	hypothetical protein
XOC_4593	8.52	1.82	2.23	0.000332	hypothetical protein
XOC_4594	13.85	4.09	1.76	4.79e-05	hypothetical protein
XOC_4598	7.46	0	4.04	0.00015	hypothetical protein
XOC_4601	42.62	10	2.09	2.83e-12	hypothetical protein
XOC_4610	303.63	713.95	-1.23	0.000195	hypothetical protein
XOC_4620	597.68	1901.3	-1.67	6.48e-34	hypothetical protein
XOC_4625	11.72	4.09	1.52	0.00025	hypothetical protein
XOC_4638	5.33	0	3.41	0.000995	hypothetical protein
XOC_4645	17.05	1.36	3.64	1.45e-07	hypothetical protein
XOC_4660	24.5	1.36	4.17	3.21e-10	hypothetical protein
XOC_4661	411.24	59.57	2.79	4.56e-120	hypothetical protein
XOC_4679	120.39	37.74	1.67	7.56e-27	hypothetical protein
